# Supplementary material for: Endometriosis burden and trends among women of childbearing age from 1990 to 2021
Source: Front Endocrinol (Lausanne). 2026 Jan 5;16:1561673. doi: 10.3389/fendo.2025.1561673 (PMC12813029; doi:10.3389/fendo.2025.1561673)
Supplement: Supplementary file 2 [file Table1.xlsx]

## Sheet: Table0
Supplementary Table 1 The incidence of endometriosis cases and rates among WCBA in 1990 and 2021, and the trends from 1990 to 2021.
Supplementary Table 2 The DALY of endometriosis cases and rates among WCBA in 1990 and 2021, and the trends from 1990 to 2021.
Supplementary Table 3 The death of endometriosis cases and rates among WCBA in 1990 and 2021, and the trends from 1990 to 2021.
Supplementary Table 4 The prevalence of endometriosis cases and rates among WCBA in 1990 and 2021 across 204 countries, and the trends from 1990 to 2021.
Supplementary Table 5 The incidence of endometriosis cases and rates among WCBA in 1990 and 2021 across 204 countries, and the trends from 1990 to 2021.
Supplementary Table 6 The DALY of endometriosis cases and rates among WCBA in 1990 and 2021 across 204 countries, and the trends from 1990 to 2021.
Supplementary Table 7 The death of endometriosis cases and rates among WCBA in 1990 and 2021 across 204 countries, and the trends from 1990 to 2021.
Supplementary Table 8 The incidence of endometriosis cases and rates among WCBA in 1990 and 2021, and the trends in age patterns from 1990 to 2021.
Supplementary Table 9 The DALY of endometriosis cases and rates among WCBA in 1990 and 2021, and the trends in age patterns from 1990 to 2021.
Supplementary Table 10 The death of endometriosis cases and rates among WCBA in 1990 and 2021, and the trends in age patterns from 1990 to 2021.

## Sheet: TableS1
Location	Num_1990 (thousand)	Num_2021 (thousand)	Percentage change	Rate_1990	Rate_2021	EAPC
Andean Latin America	20.87 (14.23-29.33)	24.98 (17.29-34.44)	0.2	220.09 (150.05-309.23)	143.15 (99.05-197.34)	-1.32 (-1.39--1.26)
Australasia	10.73 (7.49-14.67)	11.98 (8.27-15.97)	0.12	199.96 (139.53-273.37)	165.97 (114.55-221.17)	-0.37 (-0.48--0.27)
Caribbean	18.41 (12.7-25.93)	17.04 (11.77-23.39)	-0.07	197.51 (136.26-278.15)	141.65 (97.83-194.45)	-0.98 (-1.02--0.94)
Central Asia	39.37 (26.98-54.98)	42.22 (29.47-56.23)	0.07	234.69 (160.8-327.71)	173.99 (121.44-231.73)	-0.52 (-0.71--0.32)
Central Europe	50.84 (35.8-68.78)	36.01 (25.55-48.67)	-0.29	165.53 (116.56-223.96)	139.82 (99.2-188.97)	-0.44 (-0.53--0.35)
Central Latin America	88.12 (60.21-123.96)	89.53 (62.41-121.48)	0.02	210.25 (143.65-295.76)	131.28 (91.52-178.14)	-1.46 (-1.55--1.37)
Central Sub-Saharan Africa	41.86 (28.61-58.52)	68.74 (46.61-96.8)	0.64	338.62 (231.47-473.37)	210.51 (142.75-296.46)	-1.44 (-1.57--1.32)
East Asia	703.69 (477.51-971.36)	442.51 (319.51-591.85)	-0.37	211.07 (143.23-291.37)	133.73 (96.56-178.86)	-1.56 (-1.71--1.41)
Eastern Europe	147.99 (102.82-199.66)	117.63 (83.44-156.94)	-0.21	267.65 (185.95-361.09)	243.83 (172.95-325.31)	0.17 (-0.01-0.34)
Eastern Sub-Saharan Africa	130.16 (89.67-181.61)	195.37 (135.12-273.3)	0.5	301.65 (207.8-420.88)	182.41 (126.17-255.18)	-1.62 (-1.68--1.55)
Global	3326.44 (2308.04-4506.43)	3439.46 (2433.18-4609.42)	0.03	248.73 (172.58-336.96)	176.49 (124.85-236.52)	-1.12 (-1.16--1.08)
High-income Asia Pacific	110.28 (75.35-148.15)	76.98 (54.62-102.86)	-0.3	241.1 (164.74-323.9)	202.38 (143.6-270.41)	-0.62 (-0.74--0.5)
High-income North America	133.3 (88.38-188.15)	90.85 (65.17-118.5)	-0.32	179.24 (118.84-253.01)	108.13 (77.56-141.04)	-2.19 (-2.38--2)
High-middle SDI	592.67 (412-798.89)	487.2 (353.1-646.3)	-0.18	213.38 (148.33-287.62)	159.67 (115.72-211.81)	-0.89 (-0.97--0.81)
High SDI	437.1 (305.77-593.93)	356.81 (260.36-465.6)	-0.18	192.8 (134.87-261.98)	146.74 (107.07-191.48)	-1 (-1.07--0.93)
Low-middle SDI	862.34 (596.94-1196.95)	980.11 (680.31-1336.78)	0.14	315.97 (218.73-438.58)	193.59 (134.38-264.05)	-1.58 (-1.6--1.56)
Low SDI	382.87 (264.42-531.66)	607.31 (420.2-848.49)	0.59	342.81 (236.76-476.04)	221.39 (153.18-309.32)	-1.42 (-1.49--1.36)
Middle SDI	1048.8 (714.79-1439.74)	1005.31 (708.51-1347.56)	-0.04	234.6 (159.88-322.04)	162.55 (114.56-217.89)	-1.2 (-1.27--1.14)
North Africa and Middle East	259.77 (178.52-368.58)	340.86 (238.55-462.29)	0.31	332.51 (228.51-471.78)	213.91 (149.71-290.12)	-1.44 (-1.52--1.37)
Oceania	5.87 (4.07-8.07)	10.51 (7.36-14.56)	0.79	378.08 (262.05-519.63)	302.82 (211.94-419.35)	-0.68 (-0.71--0.66)
South Asia	800.41 (554.3-1098.43)	935.4 (642.96-1268.28)	0.17	314.02 (217.46-430.94)	189.3 (130.12-256.67)	-1.65 (-1.67--1.63)
Southeast Asia	341.17 (236.6-465.4)	385.41 (271.86-517.91)	0.13	283.87 (196.86-387.22)	210.37 (148.39-282.7)	-0.91 (-0.94--0.89)
Southern Latin America	21.09 (14.58-28.29)	24.52 (17.36-32.04)	0.16	170.18 (117.68-228.3)	140.7 (99.62-183.8)	-0.49 (-0.58--0.4)
Southern Sub-Saharan Africa	33.47 (22.92-46.05)	40.45 (27.55-55.22)	0.21	251.82 (172.4-346.44)	186.29 (126.87-254.32)	-0.9 (-0.94--0.86)
Tropical Latin America	82.34 (55.41-114.76)	90.4 (63.19-120.27)	0.1	206.42 (138.91-287.69)	149.14 (104.26-198.43)	-1.42 (-1.58--1.26)
Western Europe	140.56 (96.76-191.78)	125.83 (89.19-166.68)	-0.1	147.11 (101.27-200.72)	135.04 (95.72-178.88)	-0.14 (-0.2--0.09)
Western Sub-Saharan Africa	146.12 (100.51-203.78)	272.25 (186.8-380.55)	0.86	335.09 (230.5-467.33)	227.08 (155.81-317.41)	-1.25 (-1.31--1.19)

## Sheet: TableS2
Location	Num_1990 (thousand)	Num_2021 (thousand)	Percentage change	Rate_1990	Rate_2021	EAPC
Andean Latin America	10.29 (5.62-15.89)	13.6 (7.79-20.79)	0.32	108.53 (59.22-167.58)	77.92 (44.64-119.13)	-0.98 (-1.06--0.9)
Australasia	5.93 (3.41-9.33)	7.01 (4.07-11.14)	0.18	110.56 (63.48-173.81)	97.07 (56.43-154.33)	-0.28 (-0.37--0.18)
Caribbean	9.74 (5.58-15.22)	9.66 (5.49-14.97)	-0.01	104.45 (59.9-163.29)	80.31 (45.62-124.48)	-0.81 (-0.85--0.78)
Central Asia	21.27 (11.94-33.15)	24.61 (14.45-38.69)	0.16	126.81 (71.17-197.59)	101.43 (59.55-159.44)	-0.31 (-0.56--0.07)
Central Europe	29.13 (16.8-45.2)	22.55 (13.2-35.26)	-0.23	94.83 (54.71-147.17)	87.54 (51.25-136.9)	-0.06 (-0.21-0.08)
Central Latin America	44.69 (25.34-69.95)	50.2 (28.69-77.95)	0.12	106.62 (60.45-166.89)	73.61 (42.07-114.31)	-1.15 (-1.24--1.06)
Central Sub-Saharan Africa	21.68 (12.49-34.16)	35.95 (20.39-56.65)	0.66	175.39 (101.06-276.35)	110.11 (62.43-173.5)	-1.39 (-1.52--1.27)
East Asia	356.76 (197.51-582.33)	259.84 (152.52-415.7)	-0.27	107.01 (59.24-174.67)	78.52 (46.09-125.62)	-1.19 (-1.38--1.01)
Eastern Europe	89.73 (51.05-141.35)	76.35 (44.2-121.01)	-0.15	162.28 (92.33-255.64)	158.26 (91.61-250.84)	0.49 (0.25-0.74)
Eastern Sub-Saharan Africa	65.63 (37.09-102.3)	102.87 (58.44-158.26)	0.57	152.09 (85.94-237.08)	96.05 (54.56-147.76)	-1.43 (-1.48--1.38)
Global	1758.97 (988.45-2760.45)	1939.18 (1123.38-2983.17)	0.1	131.53 (73.91-206.41)	99.5 (57.64-153.07)	-0.93 (-0.98--0.88)
High-income Asia Pacific	61.11 (34.37-93.65)	45.67 (28.07-69.34)	-0.25	133.61 (75.14-204.74)	120.06 (73.79-182.28)	-0.49 (-0.6--0.37)
High-income North America	70.03 (38.8-117.12)	50.36 (31.1-77.47)	-0.28	94.17 (52.17-157.48)	59.93 (37.01-92.2)	-2.05 (-2.23--1.86)
High-middle SDI	320.05 (180.63-503.78)	291.39 (170.84-458.35)	-0.09	115.23 (65.03-181.38)	95.5 (55.99-150.21)	-0.55 (-0.66--0.45)
High SDI	244.45 (138.47-390.04)	212.67 (126.36-326.73)	-0.13	107.83 (61.08-172.05)	87.46 (51.97-134.37)	-0.82 (-0.92--0.72)
Low-middle SDI	461.92 (264.42-719.39)	536.88 (309.16-838.55)	0.16	169.25 (96.89-263.59)	106.05 (61.07-165.63)	-1.54 (-1.57--1.5)
Low SDI	205.19 (116.56-320.01)	330.37 (187.61-515.08)	0.61	183.72 (104.37-286.53)	120.44 (68.39-187.77)	-1.35 (-1.42--1.27)
Middle SDI	525.94 (294.34-821.49)	566.31 (326.65-870.89)	0.08	117.64 (65.84-183.75)	91.57 (52.82-140.81)	-0.87 (-0.95--0.79)
North Africa and Middle East	133.71 (77.68-208.51)	192.82 (111.81-296.59)	0.44	171.15 (99.43-266.9)	121 (70.17-186.13)	-1.12 (-1.18--1.06)
Oceania	3.12 (1.76-4.92)	6 (3.35-9.56)	0.92	201.04 (113.01-316.88)	172.76 (96.5-275.34)	-0.49 (-0.51--0.47)
South Asia	435.1 (248.49-672.88)	517.01 (297.31-803.04)	0.19	170.7 (97.49-263.99)	104.63 (60.17-162.51)	-1.63 (-1.66--1.6)
Southeast Asia	173.21 (98.24-267.37)	212.67 (123.35-329.09)	0.23	144.12 (81.74-222.46)	116.09 (67.33-179.63)	-0.63 (-0.66--0.59)
Southern Latin America	11.13 (6.33-17.16)	13.61 (8.23-20.91)	0.22	89.82 (51.05-138.47)	78.1 (47.21-119.98)	-0.3 (-0.43--0.17)
Southern Sub-Saharan Africa	17.16 (9.9-26.41)	22.67 (12.9-35.48)	0.32	129.11 (74.5-198.66)	104.4 (59.43-163.43)	-0.6 (-0.66--0.54)
Tropical Latin America	41.76 (23.47-67.64)	53.95 (31.18-82.79)	0.29	104.69 (58.83-169.55)	89.01 (51.44-136.59)	-0.96 (-1.21--0.71)
Western Europe	84.11 (47.74-130.83)	77.09 (45.22-118.77)	-0.08	88.03 (49.97-136.93)	82.73 (48.53-127.47)	-0.14 (-0.16--0.12)
Western Sub-Saharan Africa	73.66 (42.08-114.96)	144.7 (82.22-223.59)	0.96	168.93 (96.5-263.63)	120.69 (68.58-186.49)	-1.01 (-1.09--0.94)

## Sheet: TableS3
Location	Num_1990	Num_2021	Percentage change	Rate_1990	Rate_2021	EAPC
Andean Latin America	0.25 (0.11-0.7)	0.17 (0.05-0.7)	-0.32	0.0026512 (0.001136978-0.007345617)	0.001001756 (0.000287311-0.00400214)	-2.89 (-3.66--2.11)
Australasia	0.07 (0.01-0.28)	0.06 (0-0.19)	-0.14	0.001233216 (0.00014858-0.005131538)	0.000779611 (0.000067006-0.002666351)	-2.76 (-5.75-0.32)
Caribbean	0.2 (0.09-0.56)	0.28 (0.1-0.78)	0.4	0.002160004 (0.000988943-0.006020468)	0.002318287 (0.000822828-0.006513391)	0.16 (-0.91-1.25)
Central Asia	0.12 (0.02-0.33)	0.22 (0.06-0.6)	0.83	0.000728901 (0.000138838-0.001955381)	0.000907979 (0.000259409-0.002491394)	0.14 (-0.2-0.49)
Central Europe	0.95 (0.29-1.61)	0.33 (0.11-0.6)	-0.65	0.003085966 (0.000931772-0.005236594)	0.001263539 (0.000420898-0.002317098)	-2.76 (-4.54--0.94)
Central Latin America	2.84 (1.04-4.72)	2.16 (1.08-5.22)	-0.24	0.006782587 (0.00248013-0.011264206)	0.003173991 (0.001576498-0.0076475)	-2.66 (-4.4--0.89)
Central Sub-Saharan Africa	0.11 (0.01-1.04)	0.47 (0.07-3.26)	3.27	0.000893081 (0.000092619-0.008446507)	0.001443502 (0.000205462-0.009979483)	1.9 (1.74-2.06)
East Asia	0.17 (0.04-0.65)	3.33 (0.43-7.72)	18.59	0.00005171 (0.000011184-0.000193535)	0.001005427 (0.000129597-0.002332839)	16.5 (13.91-19.14)
Eastern Europe	3.7 (1.7-6.98)	3.56 (1.65-5.93)	-0.04	0.006683512 (0.003079566-0.01262241)	0.007381856 (0.003419607-0.012298242)	-0.01 (-0.43-0.41)
Eastern Sub-Saharan Africa	0.89 (0.12-6.56)	2.95 (0.5-16.23)	2.31	0.002066098 (0.00027025-0.015211176)	0.002754711 (0.000468165-0.015158107)	1.14 (1.06-1.22)
Global	21.55 (12.04-42.33)	46.72 (18.21-104.02)	1.17	0.001611117 (0.000900266-0.003165447)	0.002397211 (0.000934164-0.005337352)	1.8 (1.6-2)
High-income Asia Pacific	0.1 (0.02-0.83)	0.36 (0.1-0.85)	2.6	0.000222212 (0.000037601-0.001805252)	0.000954989 (0.000268395-0.002237811)	7.26 (5.94-8.59)
High-income North America	2.59 (1.59-3.4)	3.62 (1.82-5.21)	0.4	0.003480901 (0.002142446-0.00456559)	0.004308364 (0.002168477-0.006206272)	0.47 (0.23-0.72)
High-middle SDI	5.25 (2.54-8.93)	7.11 (2.76-12.63)	0.35	0.001891555 (0.000915269-0.003214328)	0.002330284 (0.000905826-0.004140871)	0.86 (0.62-1.1)
High SDI	4.47 (2.44-7.73)	4.94 (2.4-7.23)	0.11	0.001972618 (0.001077292-0.0034113)	0.002029761 (0.000985188-0.002975112)	0.24 (0.07-0.42)
Low-middle SDI	3.38 (1.39-10.69)	9.95 (3.73-29.38)	1.94	0.001237815 (0.000509292-0.003915733)	0.001965835 (0.000736505-0.005803709)	2.05 (1.75-2.35)
Low SDI	1.21 (0.14-8.79)	3.83 (0.57-25.11)	2.17	0.001081204 (0.000128695-0.007873536)	0.001394714 (0.000208854-0.009155015)	0.91 (0.86-0.95)
Middle SDI	7.21 (4.41-12.84)	20.86 (7.49-42.77)	1.89	0.001611841 (0.000987492-0.002872056)	0.0033724 (0.001210397-0.006915421)	3.5 (3.08-3.92)
North Africa and Middle East	0.12 (0.01-1.26)	0.39 (0.06-3.06)	2.25	0.000148907 (0.000010127-0.00161344)	0.000247511 (0.000037759-0.001922941)	2.09 (1.98-2.21)
Oceania	0.01 (0-0.08)	0.03 (0-0.35)	2	0.000400547 (0.000023848-0.004962907)	0.000867098 (0.000061086-0.009992516)	3.03 (2.76-3.3)
South Asia	1.76 (0.17-10.75)	4.59 (0.47-26.5)	1.61	0.000691127 (0.000066167-0.004218726)	0.000928478 (0.000095483-0.005362127)	0.97 (0.84-1.1)
Southeast Asia	2.88 (0.91-7.5)	12.7 (4.1-29.71)	3.41	0.002396707 (0.00075952-0.00624169)	0.006932703 (0.002238511-0.016214889)	4.52 (4.11-4.92)
Southern Latin America	0.07 (0.01-0.75)	0.37 (0.05-0.75)	4.29	0.000578184 (0.000105701-0.00602706)	0.002118835 (0.000267065-0.004316351)	4.79 (3.56-6.04)
Southern Sub-Saharan Africa	0.15 (0.03-0.63)	0.64 (0.27-1.67)	3.27	0.001128625 (0.000191995-0.004728694)	0.002950143 (0.001221462-0.00769025)	5.23 (3.32-7.19)
Tropical Latin America	2.58 (1.83-3.82)	9.14 (2.99-13.97)	2.54	0.006472843 (0.004581006-0.009585036)	0.015075634 (0.004937199-0.023054135)	3.65 (3.24-4.07)
Western Europe	1.85 (0.83-3.77)	0.65 (0.33-2.5)	-0.65	0.001937745 (0.000869638-0.003947528)	0.000694083 (0.000356938-0.002685299)	-2.87 (-3.39--2.34)
Western Sub-Saharan Africa	0.13 (0.01-1.74)	0.7 (0.02-9.45)	4.38	0.000308252 (0.000014982-0.003985075)	0.000581541 (0.000018963-0.007882679)	1.95 (1.48-2.42)

## Sheet: TableS4
Location	Num_1990	Num_2021	Percentage change	Rate_1990	Rate_2021	EAPC
Afghanistan	49400.36 (33416-67635.24)	134067.11 (89453.93-189184.85)	1.71	2245.18 (1518.71-3073.93)	1863.26 (1243.23-2629.29)	-0.88 (-1.19--0.57)
Albania	10841.42 (7532.08-15592.56)	6275.3 (4386.35-8919.67)	-0.42	1298.2 (901.92-1867.12)	1022.5 (714.72-1453.38)	-0.87 (-1.08--0.65)
Algeria	100346.42 (67883.87-138902.63)	150398.51 (100262.41-213720.51)	0.5	1726.75 (1168.14-2390.23)	1340.05 (893.34-1904.25)	-0.51 (-0.68--0.34)
American Samoa	263.77 (178.16-363.56)	177.82 (121.71-245.77)	-0.33	2194.4 (1482.14-3024.55)	1515.51 (1037.33-2094.67)	-1.26 (-1.29--1.23)
Andorra	124.93 (85.26-181.1)	154.24 (109.51-220.5)	0.23	837.15 (571.31-1213.52)	771.71 (547.92-1103.21)	-0.33 (-0.38--0.29)
Angola	48104.56 (32232.56-67549.88)	101313.88 (69186.53-145758.48)	1.11	2089.64 (1400.17-2934.34)	1320.05 (901.45-1899.13)	-1.35 (-1.45--1.26)
Antigua and Barbuda	153.5 (102.46-220.5)	181.67 (125.74-256.91)	0.18	944.74 (630.61-1357.13)	751.82 (520.35-1063.17)	-0.86 (-0.91--0.81)
Argentina	68864.32 (46515.44-97119.48)	85231.88 (58602.6-117773)	0.24	857.93 (579.5-1209.94)	717.06 (493.03-990.83)	-0.43 (-0.5--0.36)
Armenia	10100.38 (6873.93-14578.59)	6415.31 (4542.73-8596.71)	-0.36	1166.19 (793.67-1683.25)	870.7 (616.55-1166.76)	-0.54 (-0.81--0.27)
Australia	49966.92 (33937.57-69890.13)	60722.89 (40984.06-86220.15)	0.22	1119.45 (760.33-1565.81)	1007.96 (680.31-1431.2)	-0.22 (-0.29--0.16)
Austria	22470.93 (17712.76-27462.71)	24241.68 (17986.96-31428.36)	0.08	1135.54 (895.09-1387.79)	1227.73 (910.96-1591.7)	0.29 (0.18-0.4)
Azerbaijan	24296.5 (16564.05-34681.8)	28240.26 (19679.53-40606.49)	0.16	1295.69 (883.33-1849.52)	1030.25 (717.94-1481.39)	-0.34 (-0.56--0.12)
Bahamas	652.81 (432.24-937.54)	765.22 (523.01-1067.4)	0.17	900.02 (595.93-1292.58)	709.72 (485.08-989.99)	-0.89 (-0.95--0.84)
Bahrain	1774.71 (1174.97-2549.36)	3535.35 (2442.74-4981.62)	0.99	1539.25 (1019.08-2211.11)	1084.39 (749.26-1528)	-1.24 (-1.31--1.17)
Bangladesh	426736.98 (286450.9-615344.76)	481240 (325151.5-698322.77)	0.13	1733.32 (1163.51-2499.41)	1046.28 (706.92-1518.25)	-1.5 (-1.61--1.4)
Barbados	603.52 (411.16-860)	524.19 (361.9-719.73)	-0.13	880.87 (600.11-1255.2)	736.34 (508.36-1011.01)	-0.56 (-0.64--0.49)
Belarus	42497.3 (29015.98-59601.78)	34880.52 (23572.88-50267.53)	-0.18	1677.28 (1145.2-2352.36)	1644.78 (1111.57-2370.35)	0.42 (0.18-0.65)
Belgium	29042.94 (19512.99-40885.23)	27371.42 (18784.19-37871.37)	-0.06	1192.99 (801.53-1679.43)	1104.76 (758.17-1528.56)	0.03 (-0.31-0.38)
Belize	534.93 (361.82-756.84)	981.62 (658.66-1410.67)	0.84	1270.73 (859.51-1797.89)	812.65 (545.28-1167.85)	-1.31 (-1.39--1.24)
Benin	20797.74 (13949.06-28949.63)	42346.25 (28584.3-58721.85)	1.04	1898.57 (1273.37-2642.74)	1305.32 (881.11-1810.1)	-0.97 (-1.07--0.87)
Bermuda	153.79 (103.41-215.69)	102.65 (70.13-145.58)	-0.33	899.06 (604.54-1260.95)	761.37 (520.17-1079.8)	-0.52 (-0.59--0.46)
Bhutan	2415.46 (1624-3454.83)	2066.46 (1402.52-2950.5)	-0.14	1687.21 (1134.38-2413.22)	998.14 (677.45-1425.15)	-1.72 (-1.82--1.62)
Bolivia (Plurinational State of)	23278.03 (15768.72-32259.45)	31207.37 (21096.83-44045.8)	0.34	1521.57 (1030.73-2108.65)	1000.89 (676.62-1412.64)	-1.2 (-1.4--0.99)
Bosnia and Herzegovina	11689.04 (8044.72-16324.56)	6725.9 (4690.31-9524.27)	-0.42	1004.01 (690.98-1402.16)	919.34 (641.1-1301.83)	-0.16 (-0.27--0.04)
Botswana	4230.87 (2792.56-6136.9)	7087.96 (4908.28-10114.77)	0.68	1314.11 (867.37-1906.12)	1041.78 (721.41-1486.65)	-0.65 (-0.69--0.62)
Brazil	440439.07 (282972.79-649166)	570124.6 (392216.99-800517.96)	0.29	1130.76 (726.49-1666.63)	970.99 (667.99-1363.38)	-0.96 (-1.22--0.7)
Brunei Darussalam	1208.05 (796.58-1692)	1581.17 (1065.41-2210.51)	0.31	1788.05 (1179.02-2504.35)	1265.56 (852.74-1769.28)	-1.16 (-1.27--1.05)
Bulgaria	21358.59 (14998.94-29916.65)	13959.91 (9787.26-19358.61)	-0.35	1031.39 (724.29-1444.65)	980.01 (687.08-1359.01)	0.2 (0.09-0.31)
Burkina Faso	42215.43 (28535.55-61562.6)	75870.43 (50636.9-107368.76)	0.8	2016.8 (1363.26-2941.09)	1381.26 (921.87-1954.7)	-1.26 (-1.29--1.24)
Burundi	22442.42 (14931.59-31658.33)	40179.43 (26881.31-57055.64)	0.79	1782 (1185.62-2513.78)	1284.71 (859.51-1824.31)	-0.93 (-0.98--0.89)
Cabo Verde	970.42 (652.92-1355.25)	1255.74 (863.01-1729.67)	0.29	1223.53 (823.22-1708.73)	835.51 (574.2-1150.84)	-1.31 (-1.37--1.25)
Cambodia	55557.09 (37784.95-77310.04)	57668.37 (40116.42-79561.16)	0.04	2218.43 (1508.77-3087.03)	1276.26 (887.82-1760.78)	-1.68 (-1.92--1.45)
Cameroon	39191.39 (26620.56-56365.71)	83034.98 (55554.84-116504.1)	1.12	1647.12 (1118.8-2368.91)	1060.11 (709.27-1487.41)	-1.19 (-1.35--1.03)
Canada	63368.74 (43808.84-88538.59)	60716.28 (42907.98-84798.04)	-0.04	861.44 (595.54-1203.6)	732.06 (517.34-1022.41)	-1.48 (-2.01--0.94)
Central African Republic	10577.28 (7097.09-15184.92)	15981.17 (10990.96-22582.36)	0.51	1650.16 (1107.21-2368.99)	1155.16 (794.46-1632.31)	-1.13 (-1.2--1.05)
Chad	28432.02 (19168.7-40390.91)	74573.46 (48955.43-102921.37)	1.62	2138.27 (1441.61-3037.65)	1927.97 (1265.66-2660.86)	-0.28 (-0.33--0.23)
Chile	44553.22 (30289.17-62227.79)	55741.56 (42518.03-68314.53)	0.25	1232.62 (837.98-1721.6)	1183.43 (902.69-1450.36)	0.02 (-0.35-0.4)
China	3583586.6 (2345186.2-5133213.33)	2583355.14 (1847000.46-3439191.75)	-0.28	1112.19 (727.84-1593.12)	810.6 (579.55-1079.14)	-1.23 (-1.42--1.04)
Colombia	89512.61 (60301.11-128526.55)	96946.19 (66250.46-137475.7)	0.08	1030.68 (694.33-1479.9)	740.03 (505.71-1049.4)	-1.09 (-1.13--1.05)
Comoros	1636.28 (1123.03-2372.76)	1652.33 (1133.97-2367.66)	0.01	1553.1 (1065.94-2252.13)	846.38 (580.86-1212.8)	-1.93 (-1.96--1.9)
Congo	8231.34 (5672.07-11572.32)	14634.87 (10118.62-20580.62)	0.78	1460.36 (1006.31-2053.1)	1021.44 (706.23-1436.42)	-0.81 (-0.94--0.68)
Cook Islands	79.25 (54.81-110.55)	59.75 (42.1-82.18)	-0.25	1725.07 (1193.06-2406.49)	1387.09 (977.46-1907.91)	-0.67 (-0.7--0.65)
Costa Rica	7989.58 (5433.59-11435.71)	9287.93 (6378.23-13238.31)	0.16	1027.42 (698.74-1470.58)	717.47 (492.71-1022.63)	-1.06 (-1.21--0.92)
C么te d'Ivoire	49863.53 (33226.51-69983.87)	81596.53 (54906.14-114662.58)	0.64	1822.19 (1214.22-2557.46)	1225.39 (824.56-1721.97)	-1.1 (-1.16--1.04)
Croatia	11439.57 (7819.09-16068.42)	7258.83 (5360.3-9628.96)	-0.37	952.74 (651.21-1338.26)	809.19 (597.55-1073.41)	-0.56 (-0.76--0.36)
Cuba	29395.54 (19371.52-41499.91)	21219.77 (14475.24-30244.72)	-0.28	959.35 (632.2-1354.38)	852.58 (581.6-1215.19)	-0.28 (-0.36--0.2)
Cyprus	2011.28 (1367.36-2843.12)	2976.33 (2073.19-4233.34)	0.48	1018.22 (692.23-1439.34)	833.42 (580.53-1185.41)	-0.54 (-0.66--0.43)
Czechia	27640.75 (19464.43-39233.1)	23693.24 (16314.14-32875.1)	-0.14	1073.61 (756.03-1523.87)	1032.88 (711.2-1433.15)	0.15 (-0.03-0.33)
Democratic People's Republic of Korea	128436.47 (87511.82-175341.93)	87191.36 (60444.59-120969.73)	-0.32	2264.84 (1543.18-3091.97)	1323.12 (917.24-1835.7)	-1.7 (-1.78--1.63)
Democratic Republic of the Congo	167034.78 (113793.58-236664.78)	253435.01 (174742.88-357835.91)	0.52	1957.14 (1333.32-2773)	1189.42 (820.1-1679.39)	-1.52 (-1.67--1.36)
Denmark	9514.97 (6568.06-13329.97)	8709.58 (6102.02-12227.82)	-0.08	728.74 (503.04-1020.92)	689.56 (483.12-968.11)	-0.3 (-0.41--0.18)
Djibouti	1723.79 (1156.04-2408.79)	3292.87 (2232.35-4712.18)	0.91	1753.7 (1176.09-2450.58)	1024.88 (694.8-1466.63)	-1.68 (-1.78--1.58)
Dominica	191.54 (129.22-269.94)	125.07 (85.59-178.53)	-0.35	1124.35 (758.56-1584.62)	760.92 (520.72-1086.14)	-1.32 (-1.43--1.21)
Dominican Republic	23054.23 (15721.18-32345.31)	27034.09 (18484.87-38316.56)	0.17	1221.14 (832.72-1713.28)	933.24 (638.11-1322.71)	-0.94 (-1.01--0.87)
Ecuador	29490.95 (20054.78-41862.17)	39452.76 (26850.11-55476.86)	0.34	1169.3 (795.16-1659.82)	836.65 (569.39-1176.46)	-1.06 (-1.13--1)
Egypt	232872.44 (155611.76-328444.37)	365058.89 (249091.76-516479.38)	0.57	1775.84 (1186.67-2504.65)	1406.9 (959.98-1990.46)	-0.56 (-0.65--0.47)
El Salvador	13557.66 (9267.98-19559.41)	12690.99 (8702.11-18258.9)	-0.06	1034.33 (707.06-1492.21)	714.47 (489.9-1027.93)	-1.3 (-1.48--1.13)
Equatorial Guinea	2060.23 (1377.19-2905.64)	3695.81 (2517.1-5307.99)	0.79	2085.97 (1394.39-2941.93)	1014.02 (690.62-1456.36)	-2.5 (-2.56--2.43)
Eritrea	12218.18 (8329.71-17130.54)	15273.29 (10131.65-22109.47)	0.25	1549.36 (1056.28-2172.29)	922.73 (612.1-1335.74)	-1.69 (-1.77--1.61)
Estonia	6535.31 (4447.46-9252.51)	4334.14 (3035.93-6045.31)	-0.34	1715.08 (1167.16-2428.17)	1557 (1090.63-2171.72)	0.24 (0.06-0.42)
Eswatini	2884.32 (1968.42-4043.14)	3145.51 (2125.52-4578.44)	0.09	1479.93 (1009.99-2074.52)	998.03 (674.4-1452.68)	-1.22 (-1.28--1.17)
Ethiopia	194065.96 (133949.23-272464.43)	273591.37 (185830.69-385218.59)	0.41	1719.9 (1187.12-2414.7)	987.01 (670.41-1389.72)	-1.77 (-1.8--1.74)
Fiji	3213.84 (2153.46-4568.33)	3368.71 (2292.95-4735.98)	0.05	1643.97 (1101.56-2336.83)	1475.02 (1003.99-2073.69)	-0.21 (-0.28--0.13)
Finland	14394.28 (9863.61-20344.11)	11207.1 (7659.74-15887.01)	-0.22	1139.4 (780.77-1610.36)	986.09 (673.96-1397.86)	-0.92 (-1.13--0.7)
France	128024.62 (88474.38-185782.01)	119642.51 (83099.62-167401.86)	-0.07	884.64 (611.35-1283.74)	842.71 (585.32-1179.11)	-0.09 (-0.16--0.02)
Gabon	3270.27 (2236.73-4644.12)	4375.92 (2982.25-6229.97)	0.34	1477.23 (1010.36-2097.82)	893.84 (609.16-1272.55)	-1.59 (-1.65--1.53)
Gambia	4717.51 (3155.58-6781.44)	6828.54 (4639.07-9740.06)	0.45	2078.83 (1390.54-2988.32)	1110.37 (754.35-1583.8)	-2.09 (-2.17--2.01)
Georgia	16385.66 (11283.4-23511.34)	8537.53 (6323.46-11273.03)	-0.48	1193.76 (822.04-1712.89)	1084.86 (803.52-1432.46)	0.09 (-0.09-0.27)
Germany	211605.52 (146100.33-302359.26)	178386.87 (124763.13-250169.22)	-0.16	1088.77 (751.73-1555.73)	1047.44 (732.58-1468.93)	0.02 (-0.16-0.2)
Ghana	51960.82 (35219.15-75159.15)	80902.47 (56109.82-113501.18)	0.56	1473.29 (998.6-2131.06)	886.09 (614.54-1243.12)	-1.6 (-1.64--1.56)
Greece	21387.58 (14651.97-30603.81)	18056.28 (12430-25342.02)	-0.16	848.81 (581.49-1214.57)	833.03 (573.46-1169.16)	0.04 (-0.02-0.1)
Greenland	140.48 (95.91-197.31)	102.92 (70.43-142.77)	-0.27	953.63 (651.1-1339.43)	808.61 (553.35-1121.69)	-0.75 (-0.84--0.66)
Grenada	199.01 (136.13-287.6)	205.43 (137.37-290.96)	0.03	1022.41 (699.36-1477.55)	801.99 (536.3-1135.89)	-0.69 (-0.77--0.61)
Guam	612.26 (424.31-856.9)	578.93 (395.58-798.41)	-0.05	1754.75 (1216.09-2455.9)	1604.65 (1096.44-2212.98)	-0.39 (-0.52--0.26)
Guatemala	29041.42 (19547.44-41464.8)	36074.5 (24520.98-50875.06)	0.24	1580.77 (1064-2256.99)	820.74 (557.88-1157.47)	-2.13 (-2.34--1.93)
Guinea	27333.22 (18396.18-39247.26)	43347.79 (28762.98-60699.21)	0.59	2003.85 (1348.66-2877.28)	1306.21 (866.72-1829.06)	-1.35 (-1.4--1.3)
Guinea-Bissau	3712.27 (2499.95-5193.45)	5337.73 (3630.17-7908.83)	0.44	1591.44 (1071.72-2226.42)	1016.11 (691.05-1505.55)	-1.39 (-1.42--1.36)
Guyana	2225 (1501.03-3256.11)	1719.53 (1154.12-2450)	-0.23	1089.34 (734.89-1594.17)	846.25 (567.99-1205.74)	-0.85 (-0.9--0.8)
Haiti	24558.82 (16338.94-35070.17)	32568 (21983.41-46058.54)	0.33	1596.18 (1061.94-2279.36)	920 (621-1301.09)	-1.71 (-1.78--1.65)
Honduras	15440.34 (10380.45-22183.2)	22694.06 (15417.61-32325.04)	0.47	1463.5 (983.9-2102.62)	799.51 (543.16-1138.81)	-1.99 (-2.17--1.81)
Hungary	26055.11 (18024.36-36490.67)	19970.93 (13788.32-27903.19)	-0.23	1027.92 (711.1-1439.63)	933.72 (644.66-1304.58)	-0.07 (-0.15-0.01)
Iceland	268.32 (196.75-348.5)	439.45 (303.16-619.56)	0.64	413.69 (303.35-537.31)	551.84 (380.7-778.02)	1.2 (0.94-1.46)
India	3585603.53 (2422800.27-5010458.33)	4117136.51 (2868780.17-5736850.85)	0.15	1775.87 (1199.96-2481.56)	1088.36 (758.36-1516.52)	-1.67 (-1.71--1.63)
Indonesia	811895.11 (561082.66-1130963.49)	966976.62 (678092.74-1337306.11)	0.19	1694.11 (1170.76-2359.88)	1284.28 (900.6-1776.12)	-0.82 (-0.9--0.75)
Iran (Islamic Republic of)	183652.41 (126239.93-257710.84)	268328.48 (182432.89-375995.88)	0.46	1452.09 (998.14-2037.65)	1154.33 (784.81-1617.5)	-0.47 (-0.81--0.12)
Iraq	100616.95 (66735.59-143300.55)	144426.25 (98077.32-206659.98)	0.44	2479.66 (1644.67-3531.58)	1369.94 (930.3-1960.25)	-2.19 (-2.29--2.09)
Ireland	8215.39 (5596.83-11492.79)	9792.27 (6760.4-13790.83)	0.19	930.34 (633.8-1301.48)	839.31 (579.44-1182.03)	-0.18 (-0.28--0.08)
Israel	13240.97 (8918.19-18651.92)	25196.23 (17484.32-34871.36)	0.9	1085.42 (731.06-1528.98)	1132.7 (786.01-1567.64)	0.02 (-0.04-0.09)
Italy	131727.72 (86251.07-186706.98)	102592.83 (80656.39-125883.76)	-0.22	921.63 (603.46-1306.3)	845.55 (664.75-1037.5)	-0.29 (-0.38--0.2)
Jamaica	6119.61 (4031.29-8669.99)	6107.17 (4034.67-8784.2)	0	1027.07 (676.59-1455.11)	790.96 (522.54-1137.67)	-0.87 (-0.92--0.83)
Japan	468572.44 (311667.65-658446.6)	328745.67 (238589.34-425093.28)	-0.3	1459.59 (970.84-2051.05)	1322.05 (959.49-1709.51)	-0.52 (-0.67--0.36)
Jordan	17704.5 (11892.59-25555.37)	47141.02 (31520.82-67522.56)	1.66	2122.98 (1426.06-3064.4)	1521.16 (1017.13-2178.84)	-1.14 (-1.21--1.06)
Kazakhstan	49833.11 (34195-69868.91)	54142.06 (36865.64-75981.96)	0.09	1211.04 (831-1697.94)	1143.26 (778.45-1604.43)	0.4 (0.14-0.66)
Kenya	81990.25 (56577.54-115104.45)	117743.38 (81348.03-165979.4)	0.44	1582.99 (1092.35-2222.33)	887.11 (612.9-1250.54)	-1.78 (-1.81--1.74)
Kiribati	410.18 (276.3-583.57)	567.89 (382.46-796.52)	0.38	2194.34 (1478.08-3121.9)	1776.27 (1196.27-2491.36)	-0.59 (-0.63--0.55)
Kuwait	5725.19 (3793.97-8382.78)	16872.96 (11670.41-23634.58)	1.95	1381.43 (915.45-2022.68)	1154.3 (798.39-1616.87)	-0.93 (-1.09--0.78)
Kyrgyzstan	14529.93 (9788.74-21125.68)	20646.59 (13885.21-29173.73)	0.42	1386.19 (933.87-2015.44)	1197.52 (805.35-1692.1)	0.03 (-0.27-0.32)
Lao People's Democratic Republic	20229.14 (14032.54-28773.1)	26050.03 (18128.3-36983.49)	0.29	2090.38 (1450.05-2973.27)	1312.78 (913.57-1863.77)	-1.66 (-1.81--1.51)
Latvia	9935.98 (6920.58-13759.55)	5772.79 (3888.89-8097.31)	-0.42	1533.1 (1067.83-2123.07)	1481.41 (997.96-2077.93)	0.14 (-0.2-0.48)
Lebanon	14270.07 (9615.49-20489.9)	22118.06 (14898.59-31416.47)	0.55	1904.27 (1283.14-2734.28)	1490.84 (1004.22-2117.59)	-0.72 (-0.8--0.63)
Lesotho	5823.86 (3852.41-8454.78)	5429.84 (3742.83-7678.85)	-0.07	1539.33 (1018.25-2234.72)	1071.21 (738.39-1514.9)	-1.16 (-1.25--1.06)
Liberia	10122.74 (6785.78-14457.06)	13233.05 (8933.77-18981.06)	0.31	1824.5 (1223.05-2605.71)	948.38 (640.26-1360.33)	-1.99 (-2.08--1.9)
Libya	18904.77 (12636.25-27182.66)	22071.66 (15201.9-30824.19)	0.17	2075.77 (1387.48-2984.7)	1109.6 (764.24-1549.61)	-1.75 (-1.99--1.52)
Lithuania	17592.06 (11979.61-24422.74)	10155.44 (7050-14334.65)	-0.42	1908.25 (1299.46-2649.19)	1772.55 (1230.52-2502)	-0.1 (-0.4-0.19)
Luxembourg	967.53 (659.73-1362.45)	1405.76 (963.29-1986.29)	0.45	995.63 (678.9-1402.03)	902.95 (618.74-1275.84)	-0.95 (-1.16--0.73)
Madagascar	42043.93 (27699.59-60263.55)	67555.07 (44708.05-96052.22)	0.61	1561.09 (1028.48-2237.58)	932.64 (617.22-1326.07)	-1.7 (-1.77--1.63)
Malawi	37264.98 (25150.48-53918.15)	43449.82 (29054.51-62706.23)	0.17	1650.42 (1113.89-2387.97)	867.39 (580.01-1251.8)	-2.24 (-2.38--2.1)
Malaysia	66580.77 (45520.91-95894.56)	104339.05 (72066.54-147011.4)	0.57	1486.03 (1015.99-2140.29)	1238.19 (855.22-1744.59)	-0.75 (-0.91--0.6)
Maldives	1109.27 (746.77-1546.47)	1524.45 (1068.12-2131.53)	0.37	2330.52 (1568.92-3249.05)	1323.4 (927.25-1850.42)	-1.54 (-1.9--1.18)
Mali	39663.68 (26753.55-54935.11)	86301.94 (57575.73-120839.44)	1.18	2066.98 (1394.2-2862.81)	1585.17 (1057.53-2219.54)	-0.86 (-0.88--0.83)
Malta	719.78 (500.21-1042.14)	626.06 (439.83-887.3)	-0.13	758.97 (527.44-1098.89)	664.09 (466.55-941.2)	-0.21 (-0.32--0.09)
Marshall Islands	191.8 (129.83-273.54)	215.34 (145.15-300.82)	0.12	1961.6 (1327.78-2797.61)	1451.9 (978.63-2028.22)	-0.68 (-0.8--0.55)
Mauritania	8273.06 (5544.08-11639.11)	11380.48 (7694.24-16193.88)	0.38	1759.99 (1179.43-2476.07)	1060.19 (716.79-1508.6)	-1.57 (-1.65--1.48)
Mauritius	3549.39 (2497.95-4934.02)	3290.63 (2345.43-4452.69)	-0.07	1188.01 (836.08-1651.46)	1039.7 (741.06-1406.86)	-0.45 (-0.52--0.39)
Mexico	256206.93 (173667.55-363569.16)	291624.05 (200280.07-411097.6)	0.14	1170.26 (793.25-1660.65)	832.17 (571.51-1173.09)	-1.07 (-1.16--0.97)
Micronesia (Federated States of)	552.06 (373.11-774.51)	378.94 (256.71-528.01)	-0.31	2380.77 (1609.03-3340.07)	1449.12 (981.71-2019.16)	-1.47 (-1.6--1.34)
Monaco	62.02 (43.16-88.69)	58.29 (40.55-82.88)	-0.06	889.79 (619.21-1272.29)	816.28 (567.85-1160.68)	-0.32 (-0.34--0.3)
Mongolia	7859.89 (5281.33-11096.59)	10444.8 (7121.01-14725.6)	0.33	1535.86 (1031.99-2168.32)	1237.79 (843.9-1745.1)	-0.02 (-0.41-0.38)
Montenegro	1680.9 (1190.12-2381.9)	1430.39 (966.49-2012.86)	-0.15	1076.95 (762.51-1526.08)	993.17 (671.07-1397.59)	-0.16 (-0.21--0.11)
Morocco	102499.61 (70169.93-148031.38)	110453.19 (76314.11-159780.19)	0.08	1627.59 (1114.23-2350.58)	1140.36 (787.9-1649.64)	-1.2 (-1.25--1.15)
Mozambique	48079.5 (32017.56-69387.49)	81379.93 (54325.17-115804.8)	0.69	1523.65 (1014.64-2198.9)	1071.88 (715.53-1525.3)	-1.01 (-1.14--0.88)
Myanmar	177436.9 (121571.15-253285.18)	178949.67 (125368.66-249105.79)	0.01	1702.5 (1166.47-2430.26)	1183.69 (829.27-1647.75)	-1.1 (-1.14--1.05)
Namibia	5051.44 (3399.08-7147.26)	7498.41 (5003.63-10509.2)	0.48	1489.64 (1002.37-2107.69)	1133.87 (756.62-1589.14)	-0.81 (-0.89--0.74)
Nauru	67.16 (45.16-93.2)	49.82 (32.99-69.81)	-0.26	2759.2 (1855.42-3829.13)	1749.59 (1158.49-2451.61)	-1.51 (-1.56--1.47)
Nepal	100202.67 (67111.98-141508.78)	93834.19 (63297.13-134136.86)	-0.06	2193.81 (1469.33-3098.15)	1034.41 (697.77-1478.69)	-2.53 (-2.67--2.39)
Netherlands	36680.5 (25236.73-51969.45)	30751.42 (21208.68-43673.05)	-0.16	925.85 (637-1311.76)	838 (577.95-1190.13)	-0.29 (-0.34--0.25)
New Zealand	14970.58 (9969.23-21282.99)	15631.19 (11661.92-19956.75)	0.04	1656.15 (1102.86-2354.47)	1308.32 (976.1-1670.37)	-0.48 (-0.74--0.21)
Nicaragua	11274.2 (7588.99-15739.16)	13767.41 (9375.8-19866.45)	0.22	1249.56 (841.12-1744.43)	759.42 (517.17-1095.84)	-1.35 (-1.58--1.13)
Niger	36911.27 (24833.07-52026.02)	119710.05 (77365.48-166346.22)	2.24	2121.89 (1427.56-2990.78)	2245.51 (1451.21-3120.3)	0.24 (0.15-0.33)
Nigeria	377697.85 (258748.47-528387.23)	755576.58 (513311.45-1047460.36)	1	1865 (1277.65-2609.07)	1315.86 (893.95-1824.18)	-1.08 (-1.2--0.96)
Niue	9.22 (6.51-12.76)	5.44 (3.77-7.51)	-0.41	1860.98 (1314.56-2575.82)	1416.67 (983.52-1956.73)	-0.81 (-0.87--0.75)
North Macedonia	5680.19 (3930.47-8083.97)	5122.14 (3524.31-7347.2)	-0.1	1116.12 (772.31-1588.45)	965.13 (664.06-1384.38)	-0.38 (-0.51--0.26)
Northern Mariana Islands	223.77 (152.02-319.06)	153.06 (106.97-207.99)	-0.32	1620.44 (1100.9-2310.54)	1337.32 (934.66-1817.28)	-0.68 (-0.76--0.59)
Norway	8022.58 (5022.02-11909.99)	8818.32 (5872.84-12628.65)	0.1	760.09 (475.81-1128.4)	728.12 (484.91-1042.73)	-0.15 (-0.21--0.09)
Oman	7975.81 (5352.13-11227.92)	12592.01 (8701.53-18228)	0.58	2352.7 (1578.77-3312.01)	1239.99 (856.88-1795)	-1.77 (-2.06--1.47)
Pakistan	653093.16 (445212.11-907483.21)	943699.83 (633305.16-1325554.66)	0.44	2760.95 (1882.13-3836.39)	1557.92 (1045.5-2188.31)	-1.88 (-1.97--1.79)
Palau	63.62 (44.13-89.73)	49.64 (34.94-66.86)	-0.22	1552.03 (1076.59-2188.99)	1325.35 (932.83-1785.1)	-0.52 (-0.56--0.49)
Palestine	11790.3 (7847.92-16860.15)	18927.36 (12680.38-27400.23)	0.61	2667.14 (1775.31-3814.01)	1453.6 (973.84-2104.31)	-2.32 (-2.49--2.16)
Panama	5647.28 (3853.18-8023.48)	8127.12 (5521.06-11514.24)	0.44	922.83 (629.65-1311.13)	760.34 (516.52-1077.22)	-0.57 (-0.63--0.52)
Papua New Guinea	21969.52 (14672.9-31226.52)	50712.09 (34087.08-71309.51)	1.31	2279.63 (1522.51-3240.17)	1938.38 (1302.92-2725.68)	-0.56 (-0.59--0.53)
Paraguay	14163.82 (9729.16-19889.89)	16142.81 (10713.47-22908.68)	0.14	1506.53 (1034.84-2115.58)	850.96 (564.75-1207.62)	-1.72 (-1.81--1.63)
Peru	58564.14 (39477.19-84153.54)	76759.81 (52946.41-110431.35)	0.31	1078.07 (726.71-1549.13)	798.01 (550.44-1148.07)	-0.9 (-0.96--0.84)
Philippines	248628.6 (174192.12-344239.37)	412601.34 (288033.31-574482.19)	0.66	1602.07 (1122.43-2218.15)	1407.57 (982.61-1959.82)	-0.43 (-0.49--0.38)
Poland	94522.7 (66003.74-134662.73)	82292.37 (56790.09-114990.57)	-0.13	1006.26 (702.66-1433.58)	932.17 (643.29-1302.56)	-0.09 (-0.3-0.12)
Portugal	16127.85 (11091.18-22468.4)	13330.47 (9342.9-18247.94)	-0.17	637.48 (438.4-888.1)	572.64 (401.35-783.89)	-0.32 (-0.37--0.26)
Puerto Rico	9127.18 (6164.57-12763.12)	5282.38 (3668.62-7423.47)	-0.42	952.66 (643.43-1332.17)	704.45 (489.24-989.99)	-1 (-1.06--0.94)
Qatar	1626.48 (1085.2-2351.22)	7541.26 (5153.99-10921.55)	3.64	2057.09 (1372.5-2973.7)	1359.33 (929.02-1968.63)	-1.29 (-1.33--1.26)
Republic of Korea	175213.42 (118007.89-243620.87)	145540.73 (100568.54-198690.05)	-0.17	1386.73 (933.98-1928.15)	1255.45 (867.51-1713.92)	-0.36 (-0.41--0.31)
Republic of Moldova	20426.57 (13859.1-29101.05)	13252.67 (9150.16-18471.5)	-0.35	1814.96 (1231.42-2585.72)	1502.42 (1037.33-2094.07)	-0.18 (-0.4-0.04)
Romania	54422.05 (37999.8-77936.95)	38869.1 (27183.64-54483.99)	-0.29	967.82 (675.77-1385.99)	957.23 (669.45-1341.77)	0.19 (0.1-0.28)
Russian Federation	649785.9 (443583.97-906166.73)	593269.41 (406498.1-829919.33)	-0.09	1754.96 (1198.05-2447.41)	1750.38 (1199.33-2448.59)	0.61 (0.36-0.87)
Rwanda	26403.35 (17683.12-37925.7)	32617.72 (22149.5-46477.08)	0.24	1627.36 (1089.89-2337.53)	926.23 (628.97-1319.79)	-1.95 (-2.01--1.89)
Saint Kitts and Nevis	92.16 (60.44-133.11)	115.12 (79.1-164.55)	0.25	923.04 (605.36-1333.29)	737.33 (506.59-1053.93)	-0.7 (-0.73--0.68)
Saint Lucia	362.26 (243.46-520.9)	341.75 (236.91-487.48)	-0.06	1062.18 (713.84-1527.32)	748.19 (518.67-1067.25)	-1.11 (-1.2--1.02)
Saint Vincent and the Grenadines	262.19 (175-374.29)	222.27 (151.93-312.24)	-0.15	995.18 (664.25-1420.66)	799.69 (546.62-1123.38)	-0.68 (-0.72--0.63)
Samoa	548.66 (379.54-778.37)	698.22 (489.07-973.22)	0.27	1487.92 (1029.27-2110.89)	1435.14 (1005.24-2000.38)	0.06 (0.01-0.12)
San Marino	53.17 (36.47-76.47)	56.38 (39.76-80.17)	0.06	854.76 (586.23-1229.31)	791.62 (558.26-1125.66)	-0.3 (-0.35--0.26)
Sao Tome and Principe	363.22 (241.26-513.71)	472.64 (325.8-665.15)	0.3	1415.82 (940.43-2002.43)	842.61 (580.83-1185.81)	-1.68 (-1.74--1.62)
Saudi Arabia	64246.86 (43106.85-93342.65)	112371.46 (76968.04-156381.91)	0.75	1970.13 (1321.87-2862.35)	1107.52 (758.59-1541.29)	-1.97 (-2.13--1.82)
Senegal	31547.69 (21278.95-43730.36)	43954.12 (29978.73-63907.11)	0.39	1833.42 (1236.64-2541.42)	1126.74 (768.49-1638.23)	-1.34 (-1.44--1.24)
Serbia	23144.21 (16211.87-32308.61)	17639.62 (12156.52-25075.5)	-0.24	991.22 (694.32-1383.71)	867.78 (598.04-1233.58)	-0.49 (-0.71--0.27)
Seychelles	229.47 (155.56-315.06)	298.98 (210.6-416.35)	0.3	1267.99 (859.6-1740.97)	1233.4 (868.78-1717.58)	0.09 (0.02-0.17)
Sierra Leone	17803.97 (11869.32-25038.04)	25998.9 (17901.17-37683.89)	0.46	1773.3 (1182.2-2493.82)	1143.2 (787.14-1657.01)	-1.48 (-1.59--1.37)
Singapore	13020.91 (8525.67-18655.21)	16893.68 (11511.78-23733.58)	0.3	1393.16 (912.2-1996)	1161.35 (791.37-1631.55)	-0.64 (-0.75--0.53)
Slovakia	13980.07 (9778.56-19922.82)	11792.54 (8253.19-16053.81)	-0.16	1053.9 (737.17-1501.91)	934.27 (653.86-1271.87)	-0.05 (-0.22-0.12)
Slovenia	6121.86 (4264.73-8500.71)	5048.18 (3390.98-7152.51)	-0.18	1230.31 (857.08-1708.39)	1200.19 (806.2-1700.49)	0.22 (0.09-0.34)
Solomon Islands	2253.43 (1507.11-3110.31)	3398.72 (2252.02-4704.2)	0.51	3028 (2025.15-4179.41)	1982.39 (1313.55-2743.85)	-1.37 (-1.4--1.34)
Somalia	31887.51 (21082.87-45123.09)	72677.62 (48115.74-100906.03)	1.28	1882.72 (1244.79-2664.19)	1502.71 (994.86-2086.37)	-0.53 (-0.63--0.42)
South Africa	129288.46 (89774.34-180016.66)	174720.06 (118997.52-244085.24)	0.35	1339.31 (929.98-1864.81)	1128.12 (768.33-1575.99)	-0.54 (-0.58--0.5)
South Sudan	19127.73 (12860.96-27111.9)	29204.05 (19142.23-40723.49)	0.53	1477.03 (993.12-2093.57)	1257.9 (824.51-1754.07)	-0.4 (-0.49--0.3)
Spain	66134.1 (45911.06-91778.72)	65465.65 (49199.79-83369.49)	-0.01	686.7 (476.71-952.98)	661.06 (496.81-841.84)	-0.04 (-0.11-0.02)
Sri Lanka	55185.15 (38824.56-76269.26)	59800.91 (42530.05-81431.21)	0.08	1202.07 (845.69-1661.33)	1058.96 (753.13-1442)	-0.25 (-0.31--0.2)
Sudan	131900.02 (85805.31-185887.08)	175527.48 (118429-245934.05)	0.33	2817.25 (1832.71-3970.35)	1554.86 (1049.07-2178.54)	-2.16 (-2.32--2.01)
Suriname	1086.28 (720.09-1537.31)	1334.95 (905.67-1850.63)	0.23	1117.03 (740.48-1580.84)	919.86 (624.06-1275.19)	-0.61 (-0.67--0.56)
Sweden	16736.74 (11788.08-23420.77)	20934.76 (14205.18-29748.51)	0.25	815.32 (574.25-1140.93)	952.9 (646.58-1354.08)	0.57 (0.39-0.76)
Switzerland	19805.48 (13322.17-27805.83)	20585.36 (13921.44-29196.6)	0.04	1125.15 (756.84-1579.66)	1052.12 (711.53-1492.24)	-0.12 (-0.22--0.02)
Syrian Arab Republic	63300.52 (42829.77-89441.6)	45459.82 (31103.8-63892.87)	-0.28	2295.63 (1553.25-3243.65)	1168.5 (799.49-1642.3)	-2.14 (-2.2--2.08)
Taiwan (Province of China)	113384.97 (75306.69-160697.19)	113263.1 (82019.46-141982.94)	0	2060.72 (1368.67-2920.6)	2016.2 (1460.03-2527.45)	-0.06 (-0.35-0.23)
Tajikistan	21815.71 (14359.85-31305.94)	29468.12 (19967-42098.88)	0.35	1809.54 (1191.1-2596.72)	1159.52 (785.67-1656.53)	-1.16 (-1.39--0.93)
Thailand	185910.99 (133152.03-256857.82)	170908.28 (121541.14-226253.28)	-0.08	1162.66 (832.71-1606.35)	1048.42 (745.59-1387.93)	-0.31 (-0.33--0.29)
Timor-Leste	4867.88 (3282.91-6892.04)	5510.19 (3715.78-7991.96)	0.13	2612.25 (1761.7-3698.47)	1591.57 (1073.27-2308.4)	-1.89 (-2.02--1.75)
Togo	14972.94 (10172.14-21829.83)	23364.05 (16160.22-32797.08)	0.56	1754.84 (1192.18-2558.47)	1083.52 (749.44-1520.98)	-1.34 (-1.45--1.24)
Tokelau	10.18 (6.79-14.01)	6.38 (4.29-8.71)	-0.37	2881.94 (1922.69-3964.9)	1982.96 (1332.61-2710.18)	-1.2 (-1.3--1.11)
Tonga	417.17 (283.94-573.4)	416.46 (281.76-587.6)	0	1864.92 (1269.31-2563.35)	1647.16 (1114.39-2324.04)	-0.29 (-0.34--0.24)
Trinidad and Tobago	3106.84 (2100.56-4462.93)	2722.61 (1854.33-3881.27)	-0.12	1009.97 (682.85-1450.8)	801.08 (545.61-1142)	-0.48 (-0.61--0.36)
Tunisia	32114 (21792.85-46164.54)	37512.37 (25830.84-52774.26)	0.17	1570.67 (1065.87-2257.87)	1222.64 (841.9-1720.07)	-0.7 (-0.8--0.59)
Turkey	213832.05 (139725.74-308697.67)	261095.01 (178196.03-367167.48)	0.22	1501.19 (980.93-2167.18)	1205.89 (823.02-1695.8)	-0.88 (-0.95--0.81)
Turkmenistan	14395.67 (9607.49-20640.56)	14878.41 (9975.33-20944.26)	0.03	1628.74 (1087-2335.29)	1184.02 (793.83-1666.73)	-0.73 (-0.97--0.49)
Tuvalu	48.43 (33.66-68.2)	41.71 (28.66-57.38)	-0.14	1990.03 (1383.27-2802.44)	1436.13 (986.81-1975.86)	-1.06 (-1.09--1.03)
Uganda	68840.61 (45796.36-99716.71)	113221.41 (75230.85-162771.91)	0.64	1789 (1190.13-2591.39)	1087.24 (722.42-1563.06)	-1.75 (-1.86--1.64)
Ukraine	223205.36 (153890.54-313122.36)	167192.7 (114591.5-230082.17)	-0.25	1763.29 (1215.71-2473.62)	1654.51 (1133.98-2276.86)	0.22 (0.01-0.43)
United Arab Emirates	5892.63 (3899.36-8489.47)	17863.71 (12295.82-24970.16)	2.03	1721.69 (1139.3-2480.43)	1036.19 (713.22-1448.4)	-1.4 (-1.55--1.25)
United Kingdom	154353.39 (102598-219291.15)	146926.57 (105269.19-196312.76)	-0.05	1087.64 (722.95-1545.22)	957.83 (686.26-1279.78)	-0.36 (-0.42--0.31)
United Republic of Tanzania	100822.16 (66591.23-143844.24)	177751.52 (118801.55-251564)	0.76	1680.32 (1109.82-2397.33)	1196.22 (799.5-1692.95)	-0.94 (-1.03--0.85)
United States of America	697652.53 (458772.33-1002053.9)	490787.31 (365656.7-641291.12)	-0.3	1041.35 (684.79-1495.72)	648.21 (482.94-846.99)	-2.11 (-2.36--1.86)
United States Virgin Islands	296.4 (203.62-409.98)	138.9 (95.48-197.07)	-0.53	1031.19 (708.42-1426.35)	807.44 (555.03-1145.61)	-0.78 (-0.82--0.75)
Uruguay	7460.18 (5066.57-10147.82)	7420.29 (5120.98-10320.61)	-0.01	993.35 (674.63-1351.21)	891.46 (615.22-1239.9)	-0.38 (-0.42--0.34)
Uzbekistan	69775.48 (46911.94-101293.13)	92792.26 (64431.4-131028.51)	0.33	1424.36 (957.64-2067.75)	1042.77 (724.06-1472.45)	-0.72 (-0.97--0.47)
Vanuatu	802.47 (544.79-1147.43)	1217.74 (823.51-1685.94)	0.52	2288.75 (1553.81-3272.6)	1552.91 (1050.17-2149.98)	-1.27 (-1.32--1.22)
Venezuela (Bolivarian Republic of)	53368.81 (36910.02-77572.07)	52809.88 (36605.24-75719.75)	-0.01	1102.54 (762.52-1602.56)	769.4 (533.31-1103.18)	-0.91 (-1.02--0.8)
Viet Nam	228387.65 (156419.66-317755.61)	291767.04 (206325.36-402653.17)	0.28	1338.39 (916.64-1862.1)	1142.32 (807.8-1576.46)	-0.3 (-0.38--0.21)
Yemen	97549.64 (64766.29-138885.6)	135318.25 (90705.34-191032.93)	0.39	3561.3 (2364.46-5070.38)	1619.48 (1085.56-2286.27)	-2.68 (-2.82--2.53)
Zambia	29140.86 (19783.74-41672.55)	48198.37 (32255.52-69041.54)	0.65	1584.55 (1075.75-2265.97)	979.87 (655.75-1403.61)	-1.54 (-1.65--1.43)
Zimbabwe	39970.53 (27044.85-56837.93)	51777.2 (34372.45-73087.36)	0.3	1662.37 (1124.79-2363.88)	1275.1 (846.48-1799.9)	-0.51 (-0.65--0.37)

## Sheet: TableS5
Location	Num_1990	Num_2021	Percentage change	Rate_1990	Rate_2021	EAPC
Afghanistan	9299.55 (6155.11-13416.69)	22002.17 (14975.48-31472.29)	1.37	422.65 (279.74-609.77)	305.79 (208.13-437.4)	-1.18 (-1.33--1.02)
Albania	1807.48 (1234.78-2557.62)	983.62 (693.54-1327.91)	-0.46	216.44 (147.86-306.26)	160.27 (113.01-216.37)	-0.83 (-1--0.66)
Algeria	19065.48 (12936.25-27567.84)	23317.5 (16070.58-31470.76)	0.22	328.08 (222.61-474.39)	207.76 (143.19-280.41)	-1.28 (-1.39--1.17)
American Samoa	45.65 (31.33-61.77)	30.41 (20.95-41.7)	-0.33	379.74 (260.61-513.92)	259.19 (178.56-355.36)	-1.19 (-1.23--1.15)
Andorra	19.06 (12.85-26.29)	22.63 (15.66-30.94)	0.19	127.75 (86.09-176.17)	113.2 (78.33-154.79)	-0.41 (-0.46--0.37)
Angola	8223 (5595.14-11406.72)	17175.29 (11706.12-24063.98)	1.09	357.2 (243.05-495.5)	223.78 (152.52-313.54)	-1.43 (-1.52--1.34)
Antigua and Barbuda	27.35 (18.99-37.36)	29.86 (20.74-40.74)	0.09	168.31 (116.86-229.93)	123.59 (85.83-168.6)	-1.03 (-1.08--0.97)
Argentina	12442.58 (8597.65-16950.12)	14957.28 (10342.74-20150.71)	0.2	155.01 (107.11-211.17)	125.84 (87.01-169.53)	-0.56 (-0.62--0.49)
Armenia	1710.06 (1187.86-2376.53)	1033.78 (730.96-1394.43)	-0.4	197.44 (137.15-274.4)	140.31 (99.21-189.25)	-0.68 (-0.86--0.5)
Australia	8415.69 (5920-11605.36)	9604.28 (6581.06-12905.15)	0.14	188.54 (132.63-260.01)	159.42 (109.24-214.22)	-0.34 (-0.44--0.25)
Austria	3131.8 (2201.28-4118.49)	3073.24 (2277.92-4080.39)	-0.02	158.26 (111.24-208.12)	155.65 (115.37-206.65)	0.06 (0-0.13)
Azerbaijan	4229.59 (2895.36-5966.5)	4409.68 (3038.05-6027.1)	0.04	225.56 (154.4-318.18)	160.87 (110.83-219.88)	-0.56 (-0.76--0.35)
Bahamas	118.94 (80.93-167.04)	130.89 (89.54-178.68)	0.1	163.98 (111.58-230.3)	121.4 (83.05-165.73)	-1.02 (-1.07--0.96)
Bahrain	311.48 (210.12-435.43)	591.19 (411.28-794.66)	0.9	270.15 (182.24-377.66)	181.33 (126.15-243.74)	-1.41 (-1.52--1.3)
Bangladesh	76380.46 (52128.5-109434.35)	80661.34 (55244.73-112625.02)	0.06	310.24 (211.74-444.5)	175.37 (120.11-244.86)	-1.76 (-1.84--1.67)
Barbados	106.8 (72.9-145.59)	86.18 (58.8-117.21)	-0.19	155.88 (106.4-212.49)	121.06 (82.59-164.65)	-0.75 (-0.8--0.71)
Belarus	6489.88 (4595.21-8907.81)	4869.49 (3429.64-6462.88)	-0.25	256.14 (181.36-351.57)	229.62 (161.72-304.76)	0.09 (-0.08-0.27)
Belgium	3938.93 (2707.54-5409.58)	3709.71 (2573.06-5007.31)	-0.06	161.8 (111.22-222.21)	149.73 (103.85-202.1)	-0.02 (-0.19-0.14)
Belize	96.28 (64.75-137.16)	171.13 (115.93-236.7)	0.78	228.7 (153.81-325.82)	141.68 (95.97-195.95)	-1.44 (-1.51--1.37)
Benin	3615.94 (2478.83-4991.04)	7365.95 (5130.59-10181.12)	1.04	330.09 (226.29-455.62)	227.06 (158.15-313.83)	-1.06 (-1.14--0.98)
Bermuda	25.47 (17.5-34.73)	16.22 (11.37-22.54)	-0.36	148.9 (102.33-203.05)	120.3 (84.33-167.16)	-0.66 (-0.7--0.61)
Bhutan	442.71 (297.04-631.47)	345.48 (238.19-472.58)	-0.22	309.24 (207.48-441.09)	166.87 (115.05-228.26)	-1.94 (-1.98--1.9)
Bolivia (Plurinational State of)	4029.21 (2754.86-5670.57)	5140.16 (3623.7-7181.73)	0.28	263.37 (180.07-370.66)	164.86 (116.22-230.33)	-1.4 (-1.53--1.28)
Bosnia and Herzegovina	1969.6 (1364.4-2692.86)	1038.06 (739.32-1410.72)	-0.47	169.17 (117.19-231.3)	141.89 (101.05-192.83)	-0.34 (-0.46--0.23)
Botswana	794.26 (542.06-1132.19)	1167.42 (801.56-1599.67)	0.47	246.7 (168.36-351.66)	171.59 (117.81-235.12)	-1.13 (-1.17--1.09)
Brazil	79921.42 (53673.63-111352.45)	87648.44 (61322.94-116753.97)	0.1	205.19 (137.8-285.88)	149.28 (104.44-198.85)	-1.41 (-1.57--1.24)
Brunei Darussalam	192.88 (129.85-257.47)	253.03 (170.88-335.18)	0.31	285.49 (192.2-381.09)	202.52 (136.77-268.27)	-1.06 (-1.14--0.99)
Bulgaria	3458.68 (2425-4598.62)	2025.99 (1425.82-2752.72)	-0.41	167.02 (117.1-222.06)	142.23 (100.1-193.25)	-0.3 (-0.37--0.22)
Burkina Faso	7317.22 (5009.21-10253.34)	13055.55 (8865.92-18025.4)	0.78	349.57 (239.31-489.84)	237.68 (161.41-328.16)	-1.32 (-1.36--1.27)
Burundi	3880.82 (2669.16-5471)	6608.71 (4506.28-9481.75)	0.7	308.15 (211.94-434.42)	211.31 (144.09-303.17)	-1.08 (-1.17--1)
Cabo Verde	192.97 (131.6-271.99)	222.74 (151.23-307.43)	0.15	243.31 (165.93-342.93)	148.2 (100.62-204.55)	-1.58 (-1.61--1.54)
Cambodia	9304.54 (6236.75-12735.63)	9931.43 (6838.48-13424.83)	0.07	371.54 (249.04-508.54)	219.79 (151.34-297.11)	-1.54 (-1.65--1.42)
Cameroon	7230.03 (4913.21-10217.94)	15106.83 (10048.96-20878.04)	1.09	303.86 (206.49-429.44)	192.87 (128.3-266.55)	-1.31 (-1.47--1.15)
Canada	10820.43 (7366.84-14885.53)	10104.6 (7121.95-13553.76)	-0.07	147.09 (100.15-202.36)	121.83 (85.87-163.42)	-1.67 (-2.28--1.06)
Central African Republic	1923.41 (1291.05-2687.9)	2824.03 (1924.06-4048.31)	0.47	300.07 (201.42-419.34)	204.13 (139.08-292.62)	-1.2 (-1.28--1.12)
Chad	4857.68 (3344.94-6814.78)	11722.33 (7771.37-16524.23)	1.41	365.33 (251.56-512.51)	303.06 (200.92-427.21)	-0.57 (-0.63--0.51)
Chile	7366.51 (5083.76-9889.36)	8339.1 (6045.75-10905.91)	0.13	203.8 (140.65-273.6)	177.04 (128.36-231.54)	-0.31 (-0.55--0.06)
China	665906.21 (449532-920429.73)	412969.69 (296826.28-554233.11)	-0.38	206.67 (139.51-285.66)	129.58 (93.14-173.91)	-1.6 (-1.75--1.45)
Colombia	16427.6 (11079.04-22833.58)	16211.84 (11184.3-22525.99)	-0.01	189.15 (127.57-262.91)	123.75 (85.37-171.95)	-1.33 (-1.37--1.28)
Comoros	302.87 (207.89-426.76)	290.17 (198.65-406.55)	-0.04	287.48 (197.32-405.07)	148.64 (101.76-208.25)	-2.1 (-2.12--2.09)
Congo	1597.02 (1077.92-2257.61)	2564.01 (1818.02-3446.44)	0.61	283.33 (191.24-400.53)	178.95 (126.89-240.54)	-1.28 (-1.38--1.19)
Cook Islands	14.58 (10.17-19.9)	10.3 (7.21-13.97)	-0.29	317.3 (221.36-433.24)	239.08 (167.28-324.38)	-0.9 (-0.95--0.84)
Costa Rica	1436.14 (990.69-2004.85)	1532.32 (1055.53-2063.51)	0.07	184.68 (127.4-257.81)	118.37 (81.54-159.4)	-1.31 (-1.4--1.22)
C么te d'Ivoire	8989.07 (6155.87-12753.22)	13962.69 (9493.79-19036.94)	0.55	328.49 (224.96-466.05)	209.69 (142.57-285.89)	-1.35 (-1.4--1.29)
Croatia	1875.18 (1320.82-2552.04)	1182.53 (863.65-1571.98)	-0.37	156.17 (110-212.55)	131.82 (96.28-175.24)	-0.5 (-0.66--0.35)
Cuba	5304.57 (3619.22-7437.78)	3284.59 (2255.78-4518.4)	-0.38	173.12 (118.12-242.74)	131.97 (90.63-181.54)	-0.61 (-0.72--0.5)
Cyprus	295.06 (202.85-403.07)	422.29 (294.69-561.01)	0.43	149.37 (102.7-204.06)	118.25 (82.52-157.09)	-0.7 (-0.73--0.67)
Czechia	4433.67 (3184.18-5995.88)	3341.37 (2345.34-4507.82)	-0.25	172.21 (123.68-232.89)	145.66 (102.24-196.51)	-0.36 (-0.47--0.26)
Democratic People's Republic of Korea	19925.38 (14501.42-27036.59)	14202.6 (10265.08-19347.51)	-0.29	351.36 (255.72-476.76)	215.52 (155.77-293.6)	-1.48 (-1.58--1.38)
Democratic Republic of the Congo	29135.99 (19725.52-40776.99)	44700.93 (30221.95-63142.09)	0.53	341.39 (231.12-477.78)	209.79 (141.84-296.34)	-1.48 (-1.62--1.33)
Denmark	1543.17 (1082.11-2163.68)	1413.75 (965.49-1951.99)	-0.08	118.19 (82.88-165.71)	111.93 (76.44-154.55)	-0.17 (-0.24--0.11)
Djibouti	311.86 (214.23-444.04)	523.46 (361.81-716.01)	0.68	317.27 (217.95-451.75)	162.92 (112.61-222.85)	-2.14 (-2.25--2.04)
Dominica	34.71 (24.1-48.57)	21.33 (14.97-29.13)	-0.39	203.75 (141.5-285.11)	129.77 (91.1-177.2)	-1.4 (-1.51--1.29)
Dominican Republic	4088.65 (2815.8-5802.07)	4379.77 (3003.16-6066.1)	0.07	216.57 (149.15-307.33)	151.19 (103.67-209.41)	-1.14 (-1.2--1.08)
Ecuador	5509.89 (3718.93-7648.45)	6810.54 (4699.83-9422.5)	0.24	218.46 (147.45-303.26)	144.43 (99.67-199.82)	-1.32 (-1.38--1.26)
Egypt	41492.06 (28115.51-58549.73)	59521.4 (41211.09-82251.16)	0.43	316.41 (214.4-446.49)	229.39 (158.82-316.99)	-0.89 (-0.96--0.83)
El Salvador	2579.77 (1761.68-3642.82)	2175.5 (1494.1-3036.5)	-0.16	196.81 (134.4-277.92)	122.47 (84.11-170.95)	-1.56 (-1.72--1.39)
Equatorial Guinea	352.07 (237.28-494.53)	668.33 (451.83-936.73)	0.9	356.47 (240.24-500.71)	183.37 (123.97-257.01)	-2.28 (-2.36--2.2)
Eritrea	2211.46 (1520.51-3158.08)	2675.3 (1798.65-3747.82)	0.21	280.43 (192.81-400.47)	161.63 (108.67-226.42)	-1.81 (-1.89--1.73)
Estonia	978.45 (694.27-1314.54)	623.84 (440.37-840.66)	-0.36	256.78 (182.2-344.98)	224.11 (158.2-302)	0.05 (-0.11-0.22)
Eswatini	526.71 (357.18-738.71)	553.25 (373.4-773.31)	0.05	270.25 (183.27-379.03)	175.54 (118.47-245.36)	-1.32 (-1.36--1.28)
Ethiopia	34437.15 (23719.3-47597.88)	48514.6 (33483.16-67734.22)	0.41	305.2 (210.21-421.83)	175.02 (120.79-244.36)	-1.79 (-1.85--1.72)
Fiji	588.06 (415.44-806.16)	575.54 (405.06-775.55)	-0.02	300.81 (212.51-412.37)	252.01 (177.36-339.58)	-0.49 (-0.53--0.45)
Finland	1916.69 (1317.8-2666.21)	1601.7 (1133.76-2195.34)	-0.16	151.72 (104.31-211.05)	140.93 (99.76-193.16)	-0.46 (-0.64--0.28)
France	19816.32 (13794.72-27966.2)	18284.39 (12526.94-25059.77)	-0.08	136.93 (95.32-193.24)	128.79 (88.23-176.51)	-0.09 (-0.14--0.04)
Gabon	626.67 (427.46-891.78)	805.73 (544.86-1140.83)	0.29	283.07 (193.09-402.83)	164.58 (111.3-233.03)	-1.69 (-1.75--1.64)
Gambia	818.49 (544.33-1161.69)	1248.38 (851.93-1737.79)	0.53	360.68 (239.87-511.91)	203 (138.53-282.58)	-1.91 (-2--1.82)
Georgia	2740.24 (1890.68-3785.07)	1343.54 (975.23-1766.92)	-0.51	199.64 (137.74-275.76)	170.72 (123.92-224.52)	-0.08 (-0.25-0.09)
Germany	33814.97 (22947.36-47098.51)	28358.95 (19419.99-38619.21)	-0.16	173.99 (118.07-242.34)	166.52 (114.03-226.76)	0.09 (-0.06-0.23)
Ghana	9718.34 (6730.24-13753.63)	14763.98 (10049.6-20336.11)	0.52	275.55 (190.83-389.97)	161.7 (110.07-222.73)	-1.66 (-1.69--1.63)
Greece	3370.76 (2362.75-4655.89)	2645.37 (1856.66-3633.26)	-0.22	133.78 (93.77-184.78)	122.04 (85.66-167.62)	-0.28 (-0.31--0.26)
Greenland	23.9 (15.94-33.09)	17.31 (11.66-23.74)	-0.28	162.25 (108.22-224.62)	135.99 (91.6-186.52)	-0.65 (-0.7--0.59)
Grenada	36.34 (24.4-50.26)	34.41 (23.49-46.66)	-0.05	186.68 (125.37-258.22)	134.34 (91.71-182.15)	-1.03 (-1.08--0.98)
Guam	107.74 (75.09-145.89)	94.91 (67.99-126.47)	-0.12	308.8 (215.21-418.13)	263.06 (188.46-350.54)	-0.49 (-0.61--0.37)
Guatemala	4883.07 (3279.55-6996.32)	6242.14 (4281.18-8722.62)	0.28	265.79 (178.51-380.82)	142.02 (97.4-198.45)	-2.06 (-2.19--1.93)
Guinea	4568.91 (3114.56-6253.5)	7448.76 (5035.51-10456.56)	0.63	334.95 (228.33-458.45)	224.46 (151.74-315.09)	-1.25 (-1.31--1.19)
Guinea-Bissau	688.72 (466.09-953.37)	971.54 (666.28-1357.15)	0.41	295.25 (199.81-408.71)	184.95 (126.84-258.35)	-1.49 (-1.57--1.41)
Guyana	403.16 (272.12-571.76)	290.53 (196.65-400.97)	-0.28	197.38 (133.23-279.93)	142.98 (96.78-197.34)	-0.94 (-1.01--0.86)
Haiti	3902.12 (2666.49-5582.75)	5329.35 (3652.88-7433.89)	0.37	253.62 (173.31-362.85)	150.55 (103.19-210)	-1.67 (-1.7--1.63)
Honduras	2676.96 (1808.11-3803.49)	3915.09 (2654.57-5416.05)	0.46	253.73 (171.38-360.51)	137.93 (93.52-190.81)	-1.99 (-2.1--1.88)
Hungary	4164.93 (2960.18-5586.88)	2994.91 (2124.05-4042.98)	-0.28	164.31 (116.78-220.41)	140.02 (99.31-189.02)	-0.4 (-0.46--0.35)
Iceland	30.75 (27.93-33.74)	65.94 (45.44-90.86)	1.14	47.42 (43.06-52.02)	82.8 (57.06-114.1)	2.23 (1.86-2.6)
India	596453.15 (413699.43-809424.53)	682181.9 (471048.7-924269.85)	0.14	295.41 (204.9-400.89)	180.33 (124.52-244.33)	-1.63 (-1.66--1.6)
Indonesia	146497.95 (101037.82-196761.84)	158654.52 (112856.87-213805.2)	0.08	305.68 (210.83-410.57)	210.71 (149.89-283.96)	-1.16 (-1.22--1.1)
Iran (Islamic Republic of)	34592.43 (23444.96-47935.28)	40670.54 (27994.5-54753.14)	0.18	273.51 (185.37-379.01)	174.96 (120.43-235.54)	-1.29 (-1.51--1.07)
Iraq	17136.82 (11913.39-24470.56)	24196.2 (16491.93-33412.61)	0.41	422.33 (293.6-603.07)	229.51 (156.43-316.93)	-2.15 (-2.25--2.04)
Ireland	1325.13 (928.5-1897)	1491.12 (1042.53-2043.43)	0.13	150.06 (105.15-214.82)	127.81 (89.36-175.14)	-0.5 (-0.53--0.48)
Israel	2024.28 (1400.32-2885.84)	3620.6 (2501.31-5027.44)	0.79	165.94 (114.79-236.57)	162.76 (112.45-226.01)	-0.15 (-0.2--0.1)
Italy	19479.98 (13157.3-26791.11)	14414.12 (10304.79-18514.95)	-0.26	136.29 (92.06-187.44)	118.8 (84.93-152.6)	-0.25 (-0.42--0.09)
Jamaica	1125.59 (746.26-1581.86)	1014.6 (697.25-1411.45)	-0.1	188.91 (125.25-265.49)	131.4 (90.3-182.8)	-1.08 (-1.14--1.02)
Japan	77857.97 (53275.24-105987.36)	51938.84 (37304.34-69031.48)	-0.33	242.53 (165.95-330.15)	208.87 (150.02-277.61)	-0.6 (-0.75--0.45)
Jordan	3295.06 (2212.39-4773.19)	7732.16 (5360.04-10923.09)	1.35	395.12 (265.29-572.36)	249.5 (172.96-352.47)	-1.51 (-1.64--1.39)
Kazakhstan	8496.32 (5811.09-11760.91)	8246.62 (5756.49-11203.92)	-0.03	206.48 (141.22-285.81)	174.13 (121.55-236.58)	0.03 (-0.18-0.24)
Kenya	15547.08 (10665.72-21661.11)	21355.14 (14617.06-29262.72)	0.37	300.17 (205.92-418.21)	160.9 (110.13-220.47)	-1.95 (-1.99--1.91)
Kiribati	69.99 (48.93-98.5)	93.06 (66.01-126.15)	0.33	374.45 (261.77-526.94)	291.07 (206.46-394.57)	-0.68 (-0.72--0.64)
Kuwait	1037.03 (699.57-1484.44)	2518.99 (1719.29-3424.97)	1.43	250.23 (168.8-358.18)	172.33 (117.62-234.31)	-1.46 (-1.57--1.36)
Kyrgyzstan	2502.69 (1690-3538.75)	3294.25 (2272.13-4492.41)	0.32	238.76 (161.23-337.61)	191.07 (131.79-260.56)	-0.17 (-0.41-0.07)
Lao People's Democratic Republic	3483.56 (2387-4843.59)	4518.18 (3193.84-6030.33)	0.3	359.97 (246.66-500.51)	227.69 (160.95-303.9)	-1.55 (-1.61--1.48)
Latvia	1540.05 (1084.03-2092.59)	839.89 (595.04-1123.5)	-0.45	237.63 (167.26-322.88)	215.53 (152.7-288.31)	0.01 (-0.18-0.19)
Lebanon	2441.48 (1650.78-3504.7)	3185.87 (2244.38-4384.41)	0.3	325.8 (220.29-467.69)	214.74 (151.28-295.53)	-1.19 (-1.29--1.1)
Lesotho	992.18 (674.28-1379.8)	954.82 (655.59-1362.66)	-0.04	262.25 (178.22-364.7)	188.37 (129.34-268.83)	-1.06 (-1.09--1.03)
Liberia	1779.39 (1221.97-2505.47)	2456.63 (1683.01-3490.47)	0.38	320.71 (220.25-451.58)	176.06 (120.62-250.15)	-1.88 (-2.02--1.75)
Libya	3533.29 (2365.1-4968.51)	3673.29 (2570.54-4962.42)	0.04	387.96 (259.69-545.55)	184.67 (129.23-249.47)	-2.3 (-2.52--2.07)
Lithuania	2590.07 (1869.55-3478.56)	1425.28 (1014.69-1927.64)	-0.45	280.95 (202.79-377.33)	248.77 (177.11-336.45)	0.03 (-0.23-0.28)
Luxembourg	135.78 (93.04-187.15)	199.77 (137.72-270.74)	0.47	139.72 (95.74-192.59)	128.32 (88.46-173.9)	-0.56 (-0.66--0.47)
Madagascar	7722.67 (5180.68-10779.22)	12142.34 (8291.76-17081.67)	0.57	286.74 (192.36-400.23)	167.63 (114.47-235.82)	-1.75 (-1.8--1.7)
Malawi	6785.15 (4687.21-9665.19)	8237.65 (5635.68-11708.61)	0.21	300.51 (207.59-428.06)	164.45 (112.5-233.74)	-2.12 (-2.25--1.99)
Malaysia	12239.44 (8413.25-17050.8)	17992.21 (12603.54-24864.97)	0.47	273.17 (187.78-380.56)	213.51 (149.57-295.07)	-0.86 (-0.95--0.76)
Maldives	192.78 (131.08-270.86)	245.64 (171.72-336.3)	0.27	405.02 (275.39-569.06)	213.25 (149.07-291.95)	-1.85 (-2.04--1.66)
Mali	6746.82 (4641.82-9332.44)	14495.88 (9934.41-20739.39)	1.15	351.59 (241.9-486.34)	266.26 (182.47-380.94)	-0.88 (-0.94--0.82)
Malta	113.93 (79.7-158.68)	97.11 (68.11-133.53)	-0.15	120.13 (84.04-167.32)	103.01 (72.24-141.64)	-0.32 (-0.4--0.24)
Marshall Islands	35.22 (23.82-48.69)	37.56 (26.61-50.53)	0.07	360.18 (243.63-498)	253.25 (179.4-340.67)	-0.97 (-1.05--0.9)
Mauritania	1491.76 (1012.53-2086.93)	2093 (1437.93-2982.83)	0.4	317.35 (215.4-443.97)	194.98 (133.96-277.88)	-1.52 (-1.59--1.46)
Mauritius	657.95 (458.26-903.79)	575.44 (411.54-783.01)	-0.13	220.22 (153.38-302.51)	181.82 (130.03-247.4)	-0.63 (-0.7--0.56)
Mexico	47399.94 (32437.12-66811.58)	47159.59 (32727.27-64056.5)	-0.01	216.51 (148.16-305.17)	134.57 (93.39-182.79)	-1.49 (-1.6--1.38)
Micronesia (Federated States of)	95.18 (65.81-133.39)	67.37 (46.92-93.19)	-0.29	410.46 (283.79-575.24)	257.64 (179.41-356.39)	-1.41 (-1.51--1.31)
Monaco	8.7 (6.1-11.98)	8.73 (6.18-11.87)	0	124.77 (87.49-171.93)	122.24 (86.58-166.27)	-0.05 (-0.07--0.02)
Mongolia	1382.99 (951.19-1935.1)	1587.24 (1095.15-2184.63)	0.15	270.24 (185.87-378.13)	188.1 (129.78-258.9)	-0.59 (-0.89--0.28)
Montenegro	278.02 (195.87-381.81)	219.45 (154.94-291.3)	-0.21	178.13 (125.49-244.63)	152.37 (107.58-202.26)	-0.41 (-0.46--0.36)
Morocco	19018.68 (12613.97-26920.11)	18533.41 (12873.28-24934.02)	-0.03	302 (200.3-427.46)	191.35 (132.91-257.43)	-1.52 (-1.56--1.49)
Mozambique	8671.34 (5903.16-11943.4)	14432.56 (9927.4-20316.25)	0.66	274.8 (187.07-378.49)	190.09 (130.76-267.59)	-1.13 (-1.21--1.05)
Myanmar	32260.97 (22174.94-44282.8)	31757.03 (22226.6-43446.39)	-0.02	309.54 (212.77-424.89)	210.06 (147.02-287.38)	-1.2 (-1.25--1.14)
Namibia	915.73 (618.84-1278.21)	1266.03 (851.94-1782.66)	0.38	270.04 (182.49-376.94)	191.44 (128.83-269.56)	-1.03 (-1.09--0.98)
Nauru	10.58 (7.41-14.37)	8.36 (5.73-11.54)	-0.21	434.88 (304.42-590.58)	293.46 (201.32-405.22)	-1.26 (-1.3--1.21)
Nepal	15977.03 (10976.93-22193.22)	16136.5 (11126.73-22368.76)	0.01	349.8 (240.33-485.89)	177.89 (122.66-246.59)	-2.24 (-2.32--2.16)
Netherlands	5506.8 (3811.82-7624.41)	4694.51 (3276.28-6478.27)	-0.15	139 (96.21-192.45)	127.93 (89.28-176.54)	-0.13 (-0.18--0.08)
New Zealand	2316.98 (1578.83-3278.03)	2377.46 (1684.56-3131.22)	0.03	256.32 (174.66-362.64)	198.99 (141-262.08)	-0.49 (-0.68--0.29)
Nicaragua	2069.11 (1396.96-2926.73)	2337.93 (1580.99-3234.34)	0.13	229.33 (154.83-324.38)	128.96 (87.21-178.41)	-1.68 (-1.83--1.53)
Niger	6364.96 (4338.36-9040.12)	18182.69 (12254.36-26176.8)	1.86	365.9 (249.4-519.68)	341.07 (229.87-491.02)	-0.25 (-0.32--0.19)
Nigeria	70108.32 (48005.94-98179.22)	132438.41 (91424.43-185460.61)	0.89	346.18 (237.04-484.79)	230.65 (159.22-322.99)	-1.34 (-1.41--1.27)
Niue	1.61 (1.13-2.17)	0.92 (0.66-1.23)	-0.43	325.57 (228.57-437.6)	239.32 (171.05-320.98)	-0.94 (-1--0.88)
North Macedonia	927.73 (653.86-1280.29)	768.43 (534.58-1031.44)	-0.17	182.29 (128.48-251.57)	144.79 (100.73-194.35)	-0.6 (-0.7--0.51)
Northern Mariana Islands	40.54 (27.37-56.34)	25.57 (18.16-34.27)	-0.37	293.59 (198.19-408.03)	223.4 (158.67-299.43)	-0.73 (-0.85--0.61)
Norway	1330.7 (880.95-1878.51)	1379.61 (933.4-1905.4)	0.04	126.08 (83.47-177.98)	113.91 (77.07-157.33)	-0.26 (-0.3--0.21)
Oman	1308.55 (885.04-1835.24)	1965.1 (1339.56-2638.9)	0.5	386 (261.07-541.36)	193.51 (131.91-259.86)	-2.14 (-2.25--2.02)
Pakistan	111158.08 (77915.23-152608.53)	156070.08 (107310.77-211314.55)	0.4	469.92 (329.39-645.15)	257.65 (177.16-348.85)	-1.93 (-2.02--1.85)
Palau	11.68 (8.22-15.91)	8.29 (5.82-11.12)	-0.29	284.87 (200.44-388.12)	221.44 (155.39-296.9)	-0.74 (-0.79--0.7)
Palestine	1993.67 (1344.9-2927.9)	3177.18 (2185.11-4457.02)	0.59	451 (304.24-662.33)	244 (167.81-342.29)	-2.11 (-2.17--2.05)
Panama	1059.47 (723.03-1519.55)	1372.9 (954.9-1870.69)	0.3	173.13 (118.15-248.31)	128.44 (89.34-175.01)	-0.91 (-0.99--0.83)
Papua New Guinea	3778.64 (2634.54-5241.41)	8125.41 (5679.92-11326.73)	1.15	392.08 (273.37-543.87)	310.58 (217.11-432.94)	-0.74 (-0.76--0.71)
Paraguay	2419.73 (1625.25-3381.49)	2750.52 (1859.21-3803.57)	0.14	257.37 (172.87-359.67)	144.99 (98.01-200.5)	-1.78 (-1.81--1.74)
Peru	11334.41 (7599.5-15882.41)	13032.37 (8930.75-17983.49)	0.15	208.65 (139.89-292.37)	135.49 (92.85-186.96)	-1.33 (-1.38--1.28)
Philippines	45874.46 (31839.24-62189.14)	71708.78 (50107.88-96607.01)	0.56	295.6 (205.16-400.72)	244.63 (170.94-329.57)	-0.64 (-0.69--0.6)
Poland	14709.31 (10284.61-19979.82)	11844.51 (8434.54-16063.75)	-0.19	156.59 (109.49-212.7)	134.17 (95.54-181.96)	-0.43 (-0.53--0.33)
Portugal	2801.36 (1953.77-3893.07)	2173.45 (1551.31-2954.66)	-0.22	110.73 (77.23-153.88)	93.37 (66.64-126.92)	-0.56 (-0.59--0.53)
Puerto Rico	1599.17 (1094.32-2198.82)	889.22 (616.66-1217.61)	-0.44	166.92 (114.22-229.5)	118.58 (82.24-162.38)	-1.11 (-1.15--1.07)
Qatar	253.19 (169.99-347.74)	1062.13 (735.48-1467.41)	3.19	320.22 (215-439.8)	191.45 (132.57-264.5)	-1.67 (-1.68--1.65)
Republic of Korea	30067.83 (20148.34-40200.29)	22210.22 (15251.05-30051.67)	-0.26	237.97 (159.46-318.17)	191.59 (131.56-259.23)	-0.63 (-0.71--0.55)
Republic of Moldova	3022.2 (2091.09-4130.79)	1895.42 (1306.08-2535.79)	-0.37	268.53 (185.8-367.03)	214.88 (148.07-287.48)	-0.3 (-0.44--0.15)
Romania	9393.07 (6567.06-13026.88)	5867.42 (4156.21-8004.2)	-0.38	167.04 (116.79-231.66)	144.5 (102.35-197.12)	-0.39 (-0.48--0.31)
Russian Federation	99115.59 (68015.77-134015.88)	84030.62 (59642.24-112146.02)	-0.15	267.69 (183.7-361.95)	247.92 (175.97-330.88)	0.26 (0.08-0.44)
Rwanda	4782.63 (3218.64-6548.73)	5803.8 (3930.16-8225.45)	0.21	294.77 (198.38-403.63)	164.81 (111.6-233.57)	-2.02 (-2.09--1.95)
Saint Kitts and Nevis	17.1 (11.46-23.85)	19.01 (13.12-25.83)	0.11	171.32 (114.79-238.89)	121.78 (84.05-165.44)	-1.03 (-1.06--1)
Saint Lucia	66.95 (46.05-95.7)	55.84 (39.03-75.51)	-0.17	196.31 (135.02-280.59)	122.25 (85.46-165.32)	-1.45 (-1.53--1.38)
Saint Vincent and the Grenadines	49.51 (33.84-70.82)	37.02 (25.64-49.81)	-0.25	187.92 (128.45-268.8)	133.19 (92.24-179.19)	-1.08 (-1.14--1.03)
Samoa	108.73 (75.05-148.68)	125.05 (89.05-169.95)	0.15	294.86 (203.53-403.21)	257.03 (183.04-349.32)	-0.3 (-0.38--0.22)
San Marino	8.45 (5.76-11.94)	8.55 (6.06-11.75)	0.01	135.86 (92.67-191.9)	120.06 (85.15-165.05)	-0.45 (-0.53--0.38)
Sao Tome and Principe	71.08 (48.01-100.24)	89.44 (61.84-124.86)	0.26	277.06 (187.14-390.72)	159.45 (110.24-222.59)	-1.88 (-1.96--1.8)
Saudi Arabia	11656.88 (7793.79-16572.25)	18010.49 (12308.19-24410.64)	0.55	357.46 (239-508.19)	177.51 (121.31-240.59)	-2.34 (-2.44--2.23)
Senegal	5714.14 (3891.6-8019.86)	7840.04 (5293.44-11037.17)	0.37	332.08 (226.16-466.08)	200.98 (135.69-282.93)	-1.46 (-1.53--1.38)
Serbia	3799.64 (2663.7-5155.61)	2786.06 (1973.58-3799.3)	-0.27	162.73 (114.08-220.8)	137.06 (97.09-186.91)	-0.58 (-0.73--0.42)
Seychelles	44.21 (30.72-60.15)	50.12 (35.65-66.64)	0.13	244.27 (169.74-332.39)	206.74 (147.07-274.9)	-0.38 (-0.48--0.29)
Sierra Leone	3114.15 (2103.55-4284.9)	4702.87 (3205.93-6651.48)	0.51	310.17 (209.52-426.78)	206.79 (140.97-292.47)	-1.31 (-1.42--1.2)
Singapore	2160.34 (1413.82-3014.75)	2581.57 (1803.17-3484.27)	0.19	231.14 (151.27-322.56)	177.47 (123.96-239.52)	-0.78 (-0.85--0.7)
Slovakia	2261.6 (1581.14-3001.31)	1744.22 (1222.95-2352.59)	-0.23	170.49 (119.2-226.26)	138.19 (96.89-186.38)	-0.47 (-0.56--0.37)
Slovenia	945.41 (668.52-1290.72)	688.54 (486.19-942.71)	-0.27	190 (134.35-259.4)	163.7 (115.59-224.13)	-0.28 (-0.37--0.19)
Solomon Islands	366.32 (252.18-510.16)	544.05 (377.56-732.42)	0.49	492.24 (338.87-685.52)	317.33 (220.22-427.2)	-1.44 (-1.47--1.42)
Somalia	5327.79 (3619.37-7423.13)	11448.63 (7753.11-15858.79)	1.15	314.57 (213.7-438.28)	236.72 (160.31-327.9)	-0.92 (-1.03--0.81)
South Africa	23091.21 (15802.13-31479.72)	27834.41 (18938.37-37454.25)	0.21	239.2 (163.7-326.1)	179.72 (122.28-241.83)	-0.88 (-0.91--0.84)
South Sudan	3623.94 (2423.58-5175.15)	4888.41 (3344.16-6839.88)	0.35	279.84 (187.15-399.62)	210.56 (144.04-294.61)	-0.95 (-1.03--0.86)
Spain	11360.11 (7961-15684.03)	10298.76 (7491.22-13621.67)	-0.09	117.96 (82.66-162.85)	103.99 (75.64-137.55)	-0.44 (-0.48--0.41)
Sri Lanka	10373.32 (7292.63-14151.18)	10599.26 (7525.73-14076.12)	0.02	225.96 (158.85-308.25)	187.69 (133.27-249.26)	-0.51 (-0.55--0.48)
Sudan	21122.16 (14335.32-30037.64)	28884.55 (19708.38-40771.94)	0.37	451.15 (306.19-641.57)	255.87 (174.58-361.17)	-1.98 (-2.05--1.91)
Suriname	191.9 (130.31-265.42)	214.12 (149.17-299.19)	0.12	197.33 (134-272.94)	147.54 (102.79-206.16)	-0.92 (-0.97--0.87)
Sweden	2655.07 (1892.01-3620.88)	3247.61 (2237.32-4475.02)	0.22	129.34 (92.17-176.39)	147.82 (101.84-203.69)	0.56 (0.43-0.68)
Switzerland	2660.92 (1836.76-3680.23)	2757.48 (1950.56-3694.62)	0.04	151.17 (104.35-209.07)	140.94 (99.69-188.83)	-0.15 (-0.2--0.09)
Syrian Arab Republic	11291.12 (7700.36-16322.36)	8499.4 (5830.8-11726.62)	-0.25	409.48 (279.26-591.94)	218.47 (149.87-301.42)	-2.22 (-2.32--2.12)
Taiwan (Province of China)	17855.26 (12407.27-24224.24)	15337.53 (10953.21-20970.12)	-0.14	324.51 (225.5-440.26)	273.02 (194.98-373.29)	-0.52 (-0.75--0.28)
Tajikistan	3658.43 (2470.42-5280.71)	4874.83 (3413.62-6625.83)	0.33	303.45 (204.91-438.02)	191.82 (134.32-260.72)	-1.08 (-1.26--0.9)
Thailand	35287.61 (24946.08-48302.58)	28792.47 (20630.43-39304.72)	-0.18	220.68 (156.01-302.08)	176.63 (126.56-241.11)	-0.66 (-0.72--0.61)
Timor-Leste	759.74 (525.52-1036.67)	976.88 (684.71-1359.51)	0.29	407.7 (282.01-556.31)	282.16 (197.77-392.68)	-1.21 (-1.28--1.14)
Togo	2724.03 (1865.78-3828.83)	4075.16 (2784.84-5567.27)	0.5	319.26 (218.67-448.74)	188.99 (129.15-258.18)	-1.57 (-1.67--1.46)
Tokelau	1.59 (1.11-2.15)	1 (0.7-1.36)	-0.37	449.64 (314.02-608.3)	310.16 (218.74-423.49)	-1.16 (-1.24--1.07)
Tonga	77.68 (53.88-106.24)	71.5 (50.8-97.05)	-0.08	347.28 (240.87-474.93)	282.8 (200.9-383.83)	-0.62 (-0.64--0.6)
Trinidad and Tobago	542.11 (368.09-753.83)	435.59 (302.4-605.89)	-0.2	176.23 (119.66-245.06)	128.16 (88.98-178.27)	-0.92 (-0.98--0.86)
Tunisia	5987.87 (4049.98-8495.26)	5892.49 (4168.33-8135.42)	-0.02	292.86 (198.08-415.5)	192.05 (135.86-265.16)	-1.3 (-1.38--1.22)
Turkey	39914.11 (27175.75-55794.02)	42322.95 (29567.86-57635.45)	0.06	280.21 (190.78-391.7)	195.47 (136.56-266.2)	-1.35 (-1.45--1.24)
Turkmenistan	2416.63 (1608.02-3431.61)	2430.78 (1681.63-3247.78)	0.01	273.42 (181.93-388.26)	193.44 (133.82-258.46)	-0.73 (-0.97--0.5)
Tuvalu	8.13 (5.76-11.27)	7.38 (5.24-10)	-0.09	333.96 (236.6-463.06)	253.97 (180.28-344.47)	-0.8 (-0.84--0.76)
Uganda	12521.07 (8536.8-17775.07)	20035.89 (13383.52-28913.24)	0.6	325.39 (221.85-461.93)	192.4 (128.52-277.65)	-1.77 (-1.86--1.68)
Ukraine	34256.72 (24073.83-46499.46)	23946.47 (16849.12-32217.23)	-0.3	270.62 (190.18-367.34)	236.97 (166.74-318.82)	-0.07 (-0.22-0.08)
United Arab Emirates	994.96 (664.76-1413.35)	2846.02 (1943.85-3979.78)	1.86	290.7 (194.23-412.95)	165.08 (112.75-230.85)	-1.98 (-2.07--1.88)
United Kingdom	23158.89 (15908.35-31686.03)	21726.12 (15180.51-29043.26)	-0.06	163.19 (112.1-223.27)	141.63 (98.96-189.34)	-0.26 (-0.36--0.17)
United Republic of Tanzania	18376.22 (12445.15-26224)	29647.73 (20181.87-41893.64)	0.61	306.26 (207.41-437.05)	199.52 (135.82-281.93)	-1.31 (-1.38--1.24)
United States of America	122449.03 (81025.84-173016.31)	80731.57 (58019.54-105398.81)	-0.34	182.77 (120.94-258.25)	106.63 (76.63-139.21)	-2.26 (-2.51--2)
United States Virgin Islands	50.33 (35.7-69.17)	22.21 (15.43-30.56)	-0.56	175.09 (124.19-240.66)	129.12 (89.67-177.67)	-0.95 (-0.99--0.91)
Uruguay	1279.9 (865.44-1718.27)	1226.55 (834-1657.54)	-0.04	170.42 (115.24-228.79)	147.36 (100.19-199.13)	-0.48 (-0.53--0.44)
Uzbekistan	12236.86 (8422.39-17327.75)	14998.5 (10287.03-20174.86)	0.23	249.8 (171.93-353.72)	168.55 (115.6-226.72)	-0.91 (-1.11--0.71)
Vanuatu	138.17 (95.75-191.36)	212.2 (145.51-292.31)	0.54	394.08 (273.1-545.78)	270.6 (185.57-372.76)	-1.18 (-1.22--1.14)
Venezuela (Bolivarian Republic of)	9591.45 (6592.02-13484.97)	8579.88 (5980.35-11642.5)	-0.11	198.15 (136.18-278.59)	125 (87.13-169.62)	-1.29 (-1.38--1.19)
Viet Nam	43703.44 (30187.69-61805.67)	49069.21 (34688.93-67383.89)	0.12	256.11 (176.9-362.19)	192.11 (135.81-263.82)	-0.73 (-0.79--0.67)
Yemen	13884.59 (9460.95-19855.27)	21935.5 (15289.47-30513.27)	0.58	506.89 (345.4-724.87)	262.52 (182.98-365.18)	-2.27 (-2.39--2.16)
Zambia	5568.48 (3818.13-8130.88)	8590.88 (5874.62-12324.09)	0.54	302.79 (207.61-442.12)	174.65 (119.43-250.55)	-1.74 (-1.84--1.63)
Zimbabwe	7152.23 (4887.55-10203.72)	8672.41 (5920-12370.34)	0.21	297.46 (203.27-424.37)	213.57 (145.79-304.64)	-0.86 (-0.94--0.78)

## Sheet: TableS6
Location	Num_1990	Num_2021	Percentage change	Rate_1990	Rate_2021	EAPC
Afghanistan	4480.97 (2570.2-6958.75)	12221.89 (6831.67-18882.42)	1.73	203.65 (116.81-316.27)	169.86 (94.95-262.43)	-0.87 (-1.17--0.56)
Albania	1016.28 (579.82-1599.87)	583.2 (349.42-932.55)	-0.43	121.69 (69.43-191.58)	95.03 (56.93-151.95)	-0.89 (-1.1--0.67)
Algeria	9232.16 (5179.4-14219.03)	13757.78 (7862.06-21259.29)	0.49	158.87 (89.13-244.68)	122.58 (70.05-189.42)	-0.53 (-0.69--0.36)
American Samoa	24.55 (14.16-38.6)	16.39 (9.51-25.81)	-0.33	204.25 (117.77-321.11)	139.7 (81.08-220.01)	-1.29 (-1.32--1.26)
Andorra	11.55 (6.7-18.98)	14.15 (7.93-23.08)	0.23	77.38 (44.89-127.19)	70.77 (39.65-115.45)	-0.35 (-0.4--0.3)
Angola	4396.5 (2515.75-6719.11)	9256.53 (5369.85-14369.27)	1.11	190.98 (109.28-291.88)	120.61 (69.97-187.22)	-1.34 (-1.43--1.24)
Antigua and Barbuda	14.21 (8.32-21.82)	16.75 (9.33-26.73)	0.18	87.44 (51.23-134.29)	69.33 (38.6-110.61)	-0.86 (-0.91--0.81)
Argentina	6340.16 (3598.15-10004.13)	7852.13 (4494.11-12435.43)	0.24	78.99 (44.83-124.63)	66.06 (37.81-104.62)	-0.43 (-0.5--0.36)
Armenia	941.97 (537.64-1493.34)	595.16 (352.99-922.71)	-0.37	108.76 (62.08-172.42)	80.78 (47.91-125.23)	-0.54 (-0.81--0.27)
Australia	4574.82 (2554.78-7222.9)	5574.18 (3135.34-8992.53)	0.22	102.49 (57.24-161.82)	92.53 (52.04-149.27)	-0.22 (-0.29--0.16)
Austria	2081.38 (1276.3-3076.09)	2232 (1332.35-3410.94)	0.07	105.18 (64.5-155.45)	113.04 (67.48-172.75)	0.28 (0.17-0.4)
Azerbaijan	2269.21 (1315.59-3571.9)	2621.51 (1534.98-4107.42)	0.16	121.01 (70.16-190.48)	95.64 (56-149.85)	-0.33 (-0.55--0.11)
Bahamas	60.38 (34.19-96.53)	70.52 (40.55-110.49)	0.17	83.24 (47.14-133.09)	65.4 (37.61-102.47)	-0.91 (-0.96--0.85)
Bahrain	163.23 (91.01-266.41)	322.7 (185.2-505.82)	0.98	141.57 (78.94-231.06)	98.98 (56.81-155.15)	-1.25 (-1.32--1.18)
Bangladesh	39286.08 (22176.18-61884.57)	44154.51 (24750.18-68461.11)	0.12	159.57 (90.08-251.36)	96 (53.81-148.84)	-1.5 (-1.59--1.4)
Barbados	55.79 (32.26-86.95)	48.31 (27.34-77.82)	-0.13	81.42 (47.08-126.91)	67.86 (38.4-109.32)	-0.58 (-0.65--0.5)
Belarus	3930.46 (2170.39-6295.82)	3217.41 (1830.41-5023.12)	-0.18	155.13 (85.66-248.48)	151.72 (86.31-236.86)	0.42 (0.18-0.65)
Belgium	2681.54 (1501.74-4331.56)	2520.83 (1375.63-4061.63)	-0.06	110.15 (61.69-177.93)	101.75 (55.52-163.94)	0.01 (-0.33-0.35)
Belize	49.46 (27.91-77.43)	90.52 (52.58-142.91)	0.83	117.5 (66.29-183.94)	74.94 (43.53-118.31)	-1.32 (-1.4--1.24)
Benin	1898.8 (1089.18-2987.93)	3887.9 (2272.52-6087.97)	1.05	173.34 (99.43-272.76)	119.84 (70.05-187.66)	-0.95 (-1.05--0.85)
Bermuda	14.31 (8.12-22.58)	9.52 (5.46-15.1)	-0.33	83.64 (47.46-132.03)	70.59 (40.5-111.97)	-0.53 (-0.59--0.46)
Bhutan	222.4 (126.7-353.46)	190.99 (107-297.08)	-0.14	155.35 (88.5-246.9)	92.25 (51.68-143.5)	-1.71 (-1.81--1.61)
Bolivia (Plurinational State of)	2146.58 (1238.69-3378.56)	2864.9 (1624.54-4487.43)	0.33	140.31 (80.97-220.84)	91.88 (52.1-143.92)	-1.19 (-1.39--0.98)
Bosnia and Herzegovina	1089.91 (612.81-1713.87)	621.24 (361.59-976.8)	-0.43	93.62 (52.64-147.21)	84.91 (49.42-133.51)	-0.16 (-0.28--0.04)
Botswana	388.91 (219.28-604.1)	644.86 (383.01-999.78)	0.66	120.79 (68.11-187.63)	94.78 (56.29-146.95)	-0.67 (-0.71--0.63)
Brazil	40456.46 (22735.53-65619.18)	52465.26 (30331.81-80564.49)	0.3	103.87 (58.37-168.47)	89.35 (51.66-137.21)	-0.94 (-1.2--0.68)
Brunei Darussalam	112.52 (64.41-181.54)	146.68 (82.51-225.21)	0.3	166.55 (95.33-268.7)	117.4 (66.04-180.26)	-1.18 (-1.29--1.07)
Bulgaria	1979.66 (1142.87-3099.81)	1291.29 (735.7-2011.42)	-0.35	95.6 (55.19-149.69)	90.65 (51.65-141.21)	0.2 (0.09-0.31)
Burkina Faso	3848.68 (2169.27-6160.63)	6987.62 (4005.13-10738.37)	0.82	183.87 (103.63-294.32)	127.21 (72.92-195.5)	-1.23 (-1.25--1.2)
Burundi	2060.66 (1156.17-3283.15)	3698.66 (2013.42-5854.76)	0.79	163.62 (91.8-260.69)	118.26 (64.38-187.2)	-0.91 (-0.96--0.85)
Cabo Verde	89.89 (49.71-144.33)	115.82 (66.58-180.33)	0.29	113.34 (62.67-181.97)	77.06 (44.3-119.98)	-1.32 (-1.38--1.26)
Cambodia	5121.42 (2937.66-7983.07)	5350.22 (3132.99-8540.14)	0.04	204.5 (117.3-318.77)	118.41 (69.34-189)	-1.64 (-1.87--1.41)
Cameroon	3578.33 (2019.84-5599.83)	7647.25 (4438.42-11887.12)	1.14	150.39 (84.89-235.35)	97.63 (56.67-151.76)	-1.16 (-1.31--1)
Canada	5869.98 (3335.74-9286.48)	5605.95 (3121.23-8997.45)	-0.04	79.8 (45.35-126.24)	67.59 (37.63-108.48)	-1.48 (-2.01--0.94)
Central African Republic	958.36 (562.73-1510.71)	1454.05 (854.87-2309.46)	0.52	149.51 (87.79-235.69)	105.1 (61.79-166.93)	-1.09 (-1.16--1.01)
Chad	2599.26 (1422.17-4200.56)	6820.84 (3699.24-10443.95)	1.62	195.48 (106.96-315.91)	176.34 (95.64-270.01)	-0.27 (-0.32--0.22)
Chile	4101.81 (2322.98-6436.85)	5078.85 (3083.29-7480.15)	0.24	113.48 (64.27-178.08)	107.83 (65.46-158.81)	0.01 (-0.36-0.39)
China	334190.6 (185051.79-546553.69)	241180.83 (142226.55-387507.39)	-0.28	103.72 (57.43-169.63)	75.68 (44.63-121.59)	-1.22 (-1.41--1.03)
Colombia	8319.27 (4627.89-13256.02)	8992.11 (5162.58-14377.18)	0.08	95.79 (53.29-152.63)	68.64 (39.41-109.75)	-1.09 (-1.13--1.05)
Comoros	151.38 (86.81-239.01)	152.8 (87.72-244.06)	0.01	143.69 (82.4-226.86)	78.27 (44.93-125.02)	-1.91 (-1.94--1.88)
Congo	750.07 (421.81-1160.37)	1337.4 (757.14-2045.04)	0.78	133.07 (74.84-205.87)	93.34 (52.84-142.73)	-0.8 (-0.93--0.67)
Cook Islands	7.36 (4.32-11.56)	5.54 (3.27-8.75)	-0.25	160.21 (94.04-251.53)	128.52 (76.03-203.06)	-0.69 (-0.71--0.67)
Costa Rica	741.63 (423.53-1151.92)	854.26 (493.82-1293.17)	0.15	95.37 (54.46-148.13)	65.99 (38.15-99.89)	-1.08 (-1.23--0.93)
C么te d'Ivoire	4539.56 (2573.42-7235.09)	7502.24 (4246.48-11522.54)	0.65	165.89 (94.04-264.4)	112.67 (63.77-173.04)	-1.06 (-1.13--1)
Croatia	1067.3 (614.05-1724.3)	675.12 (429.53-1034.08)	-0.37	88.89 (51.14-143.61)	75.26 (47.88-115.28)	-0.56 (-0.76--0.36)
Cuba	2714.28 (1550.29-4262.76)	1958.47 (1153.23-3108.28)	-0.28	88.58 (50.59-139.12)	78.69 (46.34-124.89)	-0.28 (-0.36--0.2)
Cyprus	186.1 (102.76-297.44)	275.01 (153.56-427.6)	0.48	94.21 (52.02-150.58)	77.01 (43-119.74)	-0.55 (-0.66--0.43)
Czechia	2567.42 (1502.79-4096.13)	2189.63 (1268.53-3423.56)	-0.15	99.72 (58.37-159.1)	95.45 (55.3-149.25)	0.15 (-0.02-0.33)
Democratic People's Republic of Korea	11976.37 (6828.27-18724.92)	8135.27 (4829.24-13013.86)	-0.32	211.19 (120.41-330.19)	123.45 (73.28-197.48)	-1.7 (-1.78--1.62)
Democratic Republic of the Congo	15090.76 (8533.5-24148.21)	23170.51 (12972.45-36013.2)	0.54	176.82 (99.99-282.94)	108.74 (60.88-169.02)	-1.47 (-1.62--1.33)
Denmark	879.2 (492.43-1438.55)	802.59 (457.46-1291.58)	-0.09	67.34 (37.71-110.18)	63.54 (36.22-102.26)	-0.29 (-0.41--0.18)
Djibouti	159.33 (91.18-253.82)	304.51 (173.9-489.43)	0.91	162.09 (92.76-258.22)	94.78 (54.12-152.33)	-1.67 (-1.77--1.57)
Dominica	17.67 (9.96-27.06)	11.52 (6.48-18.49)	-0.35	103.73 (58.48-158.83)	70.09 (39.43-112.48)	-1.32 (-1.43--1.21)
Dominican Republic	2127.91 (1215.44-3370.45)	2487.09 (1395.09-3914.02)	0.17	112.71 (64.38-178.53)	85.86 (48.16-135.11)	-0.95 (-1.02--0.88)
Ecuador	2728.97 (1529.62-4236.77)	3644.5 (2088.8-5644.78)	0.34	108.2 (60.65-167.99)	77.29 (44.3-119.71)	-1.06 (-1.12--1)
Egypt	21369.09 (12649.38-33853.21)	33534.3 (18722.85-52841.58)	0.57	162.96 (96.46-258.16)	129.24 (72.16-203.65)	-0.55 (-0.64--0.47)
El Salvador	1253.18 (725.56-1998.28)	1174.52 (651.17-1847.51)	-0.06	95.61 (55.35-152.45)	66.12 (36.66-104.01)	-1.29 (-1.46--1.12)
Equatorial Guinea	186.86 (103.15-288.43)	337.94 (195.53-531.89)	0.81	189.19 (104.44-292.03)	92.72 (53.65-145.93)	-2.46 (-2.52--2.39)
Eritrea	1119.76 (634.04-1784.97)	1413.39 (812.67-2228.46)	0.26	141.99 (80.4-226.35)	85.39 (49.1-134.63)	-1.64 (-1.72--1.57)
Estonia	604.45 (348.63-975.94)	400.55 (232.57-639.54)	-0.34	158.63 (91.49-256.12)	143.89 (83.55-229.75)	0.25 (0.07-0.44)
Eswatini	267.04 (153.83-418.35)	285.74 (160.15-449.82)	0.07	137.01 (78.93-214.66)	90.66 (50.81-142.72)	-1.29 (-1.35--1.22)
Ethiopia	17824.45 (10156.6-27877.63)	25241.44 (14537.9-38910.13)	0.42	157.97 (90.01-247.06)	91.06 (52.45-140.37)	-1.73 (-1.77--1.7)
Fiji	298.11 (169.04-464.36)	311.12 (177.59-477.29)	0.04	152.49 (86.47-237.53)	136.23 (77.76-208.99)	-0.22 (-0.29--0.14)
Finland	1328.02 (730.19-2119.09)	1034.71 (567.16-1667.33)	-0.22	105.12 (57.8-167.74)	91.04 (49.9-146.7)	-0.91 (-1.13--0.7)
France	11815.94 (6320.14-19087.68)	11047.67 (6130.21-17845.58)	-0.07	81.65 (43.67-131.89)	77.82 (43.18-125.7)	-0.09 (-0.16--0.03)
Gabon	298.57 (169.03-457.66)	398.24 (227.07-613.93)	0.33	134.87 (76.35-206.73)	81.35 (46.38-125.4)	-1.58 (-1.65--1.52)
Gambia	432.65 (244.8-684.84)	625.39 (356.93-1004.94)	0.45	190.65 (107.87-301.78)	101.69 (58.04-163.41)	-2.08 (-2.16--2)
Georgia	1528.35 (889.65-2409.18)	792.96 (479.17-1203.36)	-0.48	111.35 (64.81-175.52)	100.76 (60.89-152.91)	0.08 (-0.1-0.26)
Germany	19479.92 (11007.14-31535.17)	16358.41 (9345.39-26278.83)	-0.16	100.23 (56.64-162.26)	96.05 (54.87-154.3)	0.01 (-0.18-0.19)
Ghana	4769.93 (2759.25-7481.67)	7433.79 (4215.66-11379.33)	0.56	135.25 (78.24-212.13)	81.42 (46.17-124.63)	-1.58 (-1.62--1.54)
Greece	1977.27 (1113.74-3154.82)	1659.42 (928.85-2725.47)	-0.16	78.47 (44.2-125.21)	76.56 (42.85-125.74)	0.02 (-0.03-0.08)
Greenland	12.85 (7.18-20.59)	9.44 (5.39-15.19)	-0.27	87.23 (48.77-139.8)	74.15 (42.37-119.38)	-0.75 (-0.84--0.67)
Grenada	18.39 (10.32-28.63)	18.89 (10.88-29.77)	0.03	94.49 (53-147.09)	73.74 (42.49-116.21)	-0.69 (-0.77--0.61)
Guam	57.03 (32.38-90.56)	53.67 (31.34-84.52)	-0.06	163.46 (92.79-259.53)	148.76 (86.87-234.26)	-0.39 (-0.52--0.26)
Guatemala	2674.63 (1525.96-4175.6)	3305.68 (1867.2-5136.05)	0.24	145.58 (83.06-227.28)	75.21 (42.48-116.85)	-2.13 (-2.34--1.92)
Guinea	2500.08 (1409.95-3939.13)	3984.71 (2259.05-6423.21)	0.59	183.28 (103.37-288.78)	120.07 (68.07-193.55)	-1.33 (-1.38--1.28)
Guinea-Bissau	339.11 (192.02-533.16)	491.09 (281.35-765.45)	0.45	145.37 (82.32-228.56)	93.49 (53.56-145.71)	-1.37 (-1.4--1.34)
Guyana	204 (115.73-320.94)	156.58 (89.54-243.89)	-0.23	99.88 (56.66-157.13)	77.06 (44.07-120.03)	-0.85 (-0.9--0.8)
Haiti	2236.51 (1281.59-3442.51)	2962.42 (1696.77-4692.47)	0.32	145.36 (83.3-223.74)	83.68 (47.93-132.56)	-1.7 (-1.76--1.64)
Honduras	1428.06 (796.7-2285.09)	2093.74 (1182.74-3311.06)	0.47	135.36 (75.52-216.59)	73.76 (41.67-116.65)	-1.98 (-2.17--1.8)
Hungary	2429.12 (1351.28-3763.97)	1852.56 (1050.37-2872.48)	-0.24	95.83 (53.31-148.5)	86.61 (49.11-134.3)	-0.06 (-0.15-0.02)
Iceland	24.82 (15.1-37.74)	40.64 (21.9-63.79)	0.64	38.26 (23.28-58.19)	51.03 (27.5-80.11)	1.2 (0.94-1.46)
India	326604.71 (186178.18-502371.15)	377500.92 (217018.46-582795.46)	0.16	161.76 (92.21-248.81)	99.79 (57.37-154.06)	-1.64 (-1.68--1.6)
Indonesia	75715.63 (42816.77-117838.11)	90367.4 (53160.98-142136.77)	0.19	157.99 (89.34-245.88)	120.02 (70.6-188.78)	-0.8 (-0.88--0.73)
Iran (Islamic Republic of)	16850.82 (9549.93-26088.98)	24448.1 (13942.81-38165.47)	0.45	133.23 (75.51-206.28)	105.17 (59.98-164.18)	-0.48 (-0.82--0.14)
Iraq	9212.85 (5180.46-14523.65)	13175.54 (7446.85-21196.26)	0.43	227.05 (127.67-357.93)	124.98 (70.64-201.06)	-2.19 (-2.29--2.09)
Ireland	764.24 (437.45-1222.66)	898.95 (500.72-1440.12)	0.18	86.55 (49.54-138.46)	77.05 (42.92-123.43)	-0.21 (-0.31--0.11)
Israel	1225.91 (663.3-1975.98)	2326.23 (1317.38-3688.54)	0.9	100.49 (54.37-161.98)	104.58 (59.22-165.82)	0.02 (-0.04-0.08)
Italy	12092.62 (6727.76-18983.18)	9428.35 (5975.58-13634.8)	-0.22	84.61 (47.07-132.82)	77.71 (49.25-112.37)	-0.27 (-0.36--0.18)
Jamaica	568.11 (324.01-876.35)	566.73 (318.7-902.04)	0	95.35 (54.38-147.08)	73.4 (41.28-116.83)	-0.87 (-0.91--0.82)
Japan	43458.28 (24644.07-67830.18)	30460 (18753.16-45893.28)	-0.3	135.37 (76.77-211.29)	122.49 (75.42-184.56)	-0.52 (-0.67--0.36)
Jordan	1627.97 (923.39-2535.37)	4312.4 (2445.87-6663.84)	1.65	195.21 (110.73-304.02)	139.15 (78.92-215.03)	-1.15 (-1.23--1.08)
Kazakhstan	4641.39 (2585.07-7399.41)	5017.99 (2849.46-7757.67)	0.08	112.79 (62.82-179.82)	105.96 (60.17-163.81)	0.4 (0.14-0.66)
Kenya	7561.37 (4297.88-11745.63)	10863.23 (6122.81-16973.37)	0.44	145.99 (82.98-226.77)	81.85 (46.13-127.88)	-1.76 (-1.79--1.72)
Kiribati	37.72 (21.84-59.07)	52.24 (29.13-81.64)	0.38	201.78 (116.86-315.99)	163.41 (91.11-255.36)	-0.59 (-0.63--0.55)
Kuwait	530.21 (302.86-853.31)	1545.9 (881.64-2446.11)	1.92	127.94 (73.08-205.9)	105.76 (60.31-167.34)	-0.96 (-1.11--0.81)
Kyrgyzstan	1349.85 (767.76-2162.9)	1919.03 (1105.86-3022.58)	0.42	128.78 (73.25-206.35)	111.31 (64.14-175.31)	0.04 (-0.26-0.34)
Lao People's Democratic Republic	1872.81 (1074.44-2891.57)	2421.62 (1374.35-3790.71)	0.29	193.53 (111.03-298.8)	122.04 (69.26-191.03)	-1.64 (-1.79--1.49)
Latvia	919.57 (518.25-1434.57)	534.41 (308.64-844.58)	-0.42	141.89 (79.97-221.35)	137.14 (79.2-216.74)	0.14 (-0.19-0.48)
Lebanon	1305.15 (733.39-2079.67)	2014.53 (1134.52-3176.13)	0.54	174.17 (97.87-277.52)	135.79 (76.47-214.08)	-0.71 (-0.8--0.62)
Lesotho	533.89 (301.56-840.51)	492.86 (281.1-788.1)	-0.08	141.11 (79.71-222.16)	97.23 (55.46-155.48)	-1.19 (-1.29--1.09)
Liberia	909.06 (506.66-1432.03)	1198.1 (672.13-1861.57)	0.32	163.85 (91.32-258.11)	85.86 (48.17-133.41)	-1.96 (-2.05--1.87)
Libya	1735.68 (1002.39-2794.4)	2019.42 (1167.85-3157.56)	0.16	190.58 (110.06-306.83)	101.52 (58.71-158.74)	-1.77 (-2--1.55)
Lithuania	1625.23 (969.56-2564.97)	936.14 (543.75-1449.75)	-0.42	176.29 (105.17-278.23)	163.4 (94.91-253.04)	-0.1 (-0.39-0.2)
Luxembourg	89.29 (49.18-144.72)	129.55 (68.38-208.54)	0.45	91.88 (50.6-148.92)	83.21 (43.92-133.95)	-0.94 (-1.16--0.73)
Madagascar	3863.44 (2115.25-6074.86)	6251.27 (3556.67-10139.46)	0.62	143.45 (78.54-225.56)	86.3 (49.1-139.98)	-1.67 (-1.74--1.59)
Malawi	3382.61 (1930.81-5470.04)	4004.05 (2252.43-6232.4)	0.18	149.81 (85.51-242.26)	79.93 (44.97-124.42)	-2.16 (-2.3--2.02)
Malaysia	6181.01 (3514.14-9688.73)	9674.4 (5517.68-15022.65)	0.57	137.96 (78.43-216.24)	114.81 (65.48-178.27)	-0.75 (-0.89--0.6)
Maldives	102.17 (58.29-158.63)	141.14 (80.62-225.37)	0.38	214.66 (122.46-333.27)	122.52 (69.99-195.65)	-1.52 (-1.88--1.16)
Mali	3634.48 (2071.09-5699.01)	7910.3 (4417.17-12334.69)	1.18	189.4 (107.93-296.99)	145.29 (81.13-226.56)	-0.84 (-0.86--0.81)
Malta	66.52 (37.38-103.35)	57.65 (31.94-93.52)	-0.13	70.15 (39.41-108.98)	61.16 (33.88-99.2)	-0.21 (-0.32--0.1)
Marshall Islands	17.73 (9.97-28.06)	19.82 (11.16-30.72)	0.12	181.37 (101.99-287.02)	133.6 (75.26-207.15)	-0.7 (-0.83--0.57)
Mauritania	759.32 (436.59-1201.94)	1054.47 (603.52-1635.31)	0.39	161.54 (92.88-255.7)	98.23 (56.22-152.34)	-1.54 (-1.62--1.46)
Mauritius	331.01 (192.07-515.39)	304.35 (176.86-471.27)	-0.08	110.79 (64.29-172.51)	96.16 (55.88-148.9)	-0.47 (-0.54--0.41)
Mexico	23748.77 (13494.51-36797.56)	26869.09 (15404.52-41534.29)	0.13	108.48 (61.64-168.08)	76.67 (43.96-118.52)	-1.09 (-1.18--0.99)
Micronesia (Federated States of)	51.22 (28.86-80.96)	34.91 (20.27-55.77)	-0.32	220.87 (124.46-349.16)	133.49 (77.5-213.26)	-1.48 (-1.6--1.35)
Monaco	5.72 (3.22-9.24)	5.34 (2.97-8.39)	-0.07	82.08 (46.19-132.54)	74.8 (41.6-117.43)	-0.33 (-0.35--0.31)
Mongolia	727.92 (423.21-1147.46)	965.31 (537.92-1530.91)	0.33	142.24 (82.7-224.22)	114.4 (63.75-181.42)	-0.01 (-0.4-0.38)
Montenegro	156.68 (89.5-244.51)	132.51 (77.99-208.01)	-0.15	100.39 (57.34-156.65)	92 (54.15-144.43)	-0.17 (-0.22--0.12)
Morocco	9415.51 (5351.39-15094.79)	10074.15 (5850.79-15431.74)	0.07	149.51 (84.97-239.69)	104.01 (60.41-159.32)	-1.22 (-1.27--1.16)
Mozambique	4374.31 (2487.01-6966.61)	7335.07 (4058.81-11574.91)	0.68	138.62 (78.81-220.77)	96.61 (53.46-152.46)	-1.01 (-1.14--0.88)
Myanmar	16459.21 (9248.11-25718.25)	16621.76 (9895.76-25880.12)	0.01	157.93 (88.74-246.77)	109.95 (65.46-171.19)	-1.08 (-1.12--1.04)
Namibia	465.18 (268.25-750.09)	686.4 (381.97-1102.12)	0.48	137.18 (79.11-221.2)	103.79 (57.76-166.66)	-0.81 (-0.89--0.73)
Nauru	6.22 (3.59-9.73)	4.6 (2.68-7.38)	-0.26	255.56 (147.32-399.95)	161.45 (94.12-259.28)	-1.52 (-1.56--1.48)
Nepal	9142.14 (5255.39-14286.23)	8627.73 (4959.36-13632.99)	-0.06	200.16 (115.06-312.78)	95.11 (54.67-150.29)	-2.5 (-2.63--2.37)
Netherlands	3397.99 (1884.98-5508.73)	2830.27 (1627.29-4570.89)	-0.17	85.77 (47.58-139.05)	77.13 (44.35-124.56)	-0.31 (-0.35--0.26)
New Zealand	1359.45 (775.19-2189.22)	1433.1 (887.02-2127.67)	0.05	150.39 (85.76-242.19)	119.95 (74.24-178.09)	-0.45 (-0.72--0.19)
Nicaragua	1040.64 (580.38-1603.11)	1269.43 (700.19-1971.26)	0.22	115.34 (64.33-177.68)	70.02 (38.62-108.74)	-1.36 (-1.58--1.13)
Niger	3375.61 (1898.14-5368.63)	11053.24 (6108.32-17272.7)	2.27	194.05 (109.12-308.62)	207.34 (114.58-324)	0.27 (0.17-0.36)
Nigeria	34453.42 (19610.15-53613.46)	69360.32 (39490.26-108162.88)	1.01	170.12 (96.83-264.73)	120.79 (68.77-188.37)	-1.05 (-1.17--0.93)
Niue	0.86 (0.5-1.34)	0.5 (0.29-0.78)	-0.42	172.74 (101.82-269.68)	130.84 (76.38-204.11)	-0.83 (-0.88--0.77)
North Macedonia	528.55 (311.17-833.16)	474.86 (275.47-745.05)	-0.1	103.86 (61.14-163.71)	89.47 (51.91-140.39)	-0.38 (-0.51--0.26)
Northern Mariana Islands	20.81 (11.69-33.33)	14.17 (8.43-22.54)	-0.32	150.68 (84.65-241.36)	123.8 (73.69-196.96)	-0.7 (-0.79--0.61)
Norway	739.65 (392.58-1208.69)	810.99 (457.74-1280.94)	0.1	70.08 (37.2-114.52)	66.96 (37.79-105.77)	-0.15 (-0.21--0.09)
Oman	733.05 (404.97-1171.67)	1155.97 (662.48-1823.31)	0.58	216.23 (119.46-345.62)	113.83 (65.24-179.55)	-1.76 (-2.05--1.47)
Pakistan	59849.27 (34982.28-92866.37)	86540.5 (49966.51-134842.24)	0.45	253.01 (147.89-392.59)	142.87 (82.49-222.61)	-1.87 (-1.96--1.78)
Palau	5.91 (3.44-9.09)	4.56 (2.73-7.27)	-0.23	144.3 (83.87-221.7)	121.73 (73.02-194.1)	-0.55 (-0.59--0.52)
Palestine	1082.82 (612.98-1706.91)	1737.68 (953.88-2763.06)	0.6	244.95 (138.67-386.13)	133.45 (73.26-212.2)	-2.32 (-2.48--2.16)
Panama	525.28 (305.38-819.03)	751.13 (423.3-1175.46)	0.43	85.84 (49.9-133.84)	70.27 (39.6-109.97)	-0.59 (-0.65--0.54)
Papua New Guinea	2018.99 (1131.23-3229.7)	4675.9 (2583.71-7511.81)	1.32	209.5 (117.38-335.12)	178.73 (98.76-287.13)	-0.55 (-0.58--0.51)
Paraguay	1305.7 (727.92-2057.28)	1488.62 (839.59-2356.06)	0.14	138.88 (77.42-218.82)	78.47 (44.26-124.2)	-1.71 (-1.8--1.63)
Peru	5418.19 (2920.69-8445.64)	7088.8 (4046.79-11059.99)	0.31	99.74 (53.77-155.47)	73.7 (42.07-114.98)	-0.89 (-0.95--0.84)
Philippines	23065.04 (13160.83-35841.94)	38287.02 (22006.92-58492.18)	0.66	148.62 (84.8-230.95)	130.61 (75.08-199.54)	-0.42 (-0.47--0.37)
Poland	8756.32 (5101.44-13695.62)	7617.08 (4509.61-11835.91)	-0.13	93.22 (54.31-145.8)	86.28 (51.08-134.07)	-0.08 (-0.28-0.13)
Portugal	1486.64 (847.68-2435.06)	1221.07 (684.19-1912.27)	-0.18	58.76 (33.51-96.25)	52.45 (29.39-82.15)	-0.32 (-0.38--0.26)
Puerto Rico	843.4 (484.36-1386.76)	487.86 (269.65-772.01)	-0.42	88.03 (50.56-144.74)	65.06 (35.96-102.95)	-1 (-1.06--0.93)
Qatar	149.18 (82.68-235.31)	689.98 (392.92-1087.12)	3.63	188.68 (104.57-297.6)	124.37 (70.82-195.96)	-1.29 (-1.33--1.26)
Republic of Korea	16330.18 (9119.99-26153.71)	13485.48 (8032.06-20730.36)	-0.17	129.25 (72.18-206.99)	116.33 (69.29-178.82)	-0.37 (-0.42--0.32)
Republic of Moldova	1890.8 (1060.33-3035.57)	1224.06 (696.1-1932.35)	-0.35	168 (94.21-269.72)	138.77 (78.92-219.07)	-0.17 (-0.39-0.05)
Romania	5046.12 (2904.2-7878.29)	3590.16 (2049.47-5673.79)	-0.29	89.74 (51.65-140.1)	88.41 (50.47-139.73)	0.19 (0.1-0.28)
Russian Federation	60151.11 (34228.8-93769.1)	54632.44 (31337.93-85889.81)	-0.09	162.46 (92.45-253.25)	161.19 (92.46-253.41)	0.61 (0.35-0.87)
Rwanda	2431.53 (1356.63-3833.76)	3020.74 (1707.81-4782.23)	0.24	149.87 (83.61-236.29)	85.78 (48.5-135.8)	-1.91 (-1.97--1.85)
Saint Kitts and Nevis	8.5 (4.74-13.24)	10.61 (6.03-16.51)	0.25	85.11 (47.49-132.61)	67.93 (38.63-105.74)	-0.69 (-0.72--0.67)
Saint Lucia	33.42 (18.51-51.64)	31.48 (18.48-49.76)	-0.06	98 (54.29-151.43)	68.93 (40.46-108.94)	-1.12 (-1.21--1.03)
Saint Vincent and the Grenadines	24.3 (13.63-38.03)	20.48 (12.07-31.63)	-0.16	92.23 (51.73-144.36)	73.68 (43.42-113.8)	-0.69 (-0.72--0.65)
Samoa	51.04 (28.82-79.59)	64.64 (38.13-99.58)	0.27	138.42 (78.16-215.85)	132.87 (78.36-204.68)	0.05 (-0.01-0.1)
San Marino	4.94 (2.69-7.83)	5.18 (2.93-7.94)	0.05	79.39 (43.29-125.86)	72.68 (41.21-111.5)	-0.33 (-0.38--0.29)
Sao Tome and Principe	33.66 (19.42-52.32)	43.69 (24.57-68.87)	0.3	131.19 (75.69-203.95)	77.89 (43.8-122.78)	-1.68 (-1.74--1.62)
Saudi Arabia	5906.5 (3278.57-9333.92)	10251.04 (5998-15586.46)	0.74	181.12 (100.54-286.22)	101.03 (59.12-153.62)	-1.98 (-2.13--1.83)
Senegal	2887.53 (1642.13-4593.91)	4037.13 (2254.18-6442.75)	0.4	167.81 (95.43-266.98)	103.49 (57.78-165.16)	-1.31 (-1.41--1.21)
Serbia	2156.64 (1250.78-3344.22)	1631.18 (956.32-2568.18)	-0.24	92.36 (53.57-143.23)	80.25 (47.05-126.34)	-0.49 (-0.71--0.27)
Seychelles	21.4 (12.34-33.79)	27.83 (16.44-45.05)	0.3	118.27 (68.19-186.7)	114.81 (67.8-185.86)	0.08 (0.01-0.16)
Sierra Leone	1636.06 (871.86-2518.09)	2390.31 (1325.18-3683.72)	0.46	162.95 (86.84-250.81)	105.1 (58.27-161.98)	-1.47 (-1.58--1.36)
Singapore	1210.13 (699.22-1902.17)	1577.85 (895.04-2484.99)	0.3	129.48 (74.81-203.52)	108.47 (61.53-170.83)	-0.63 (-0.74--0.52)
Slovakia	1295.33 (765.73-1988.33)	1092.91 (648.14-1753.92)	-0.16	97.65 (57.73-149.89)	86.59 (51.35-138.95)	-0.05 (-0.22-0.11)
Slovenia	570.54 (331.78-895.7)	465.9 (263.82-739.32)	-0.18	114.66 (66.68-180.01)	110.77 (62.72-175.77)	0.2 (0.07-0.33)
Solomon Islands	208.54 (118.64-322.08)	313.26 (176.56-493.4)	0.5	280.23 (159.42-432.78)	182.72 (102.98-287.79)	-1.38 (-1.41--1.34)
Somalia	2901.06 (1677.94-4574.67)	6656.78 (3709.37-10301.97)	1.29	171.29 (99.07-270.1)	137.64 (76.7-213.01)	-0.49 (-0.6--0.38)
South Africa	11846.27 (6887-18148.2)	15811.15 (9057.9-24613.41)	0.33	122.72 (71.34-188)	102.09 (58.48-158.92)	-0.57 (-0.62--0.53)
South Sudan	1750.45 (978.88-2750.94)	2672.42 (1494.29-4137.1)	0.53	135.17 (75.59-212.43)	115.11 (64.36-178.2)	-0.39 (-0.49--0.29)
Spain	6139.24 (3433.81-9656.8)	6016.03 (3523.88-9086.51)	-0.02	63.75 (35.65-100.27)	60.75 (35.58-91.75)	-0.07 (-0.14-0)
Sri Lanka	5099.81 (2917.52-7955.37)	5531.37 (3178.71-8715.71)	0.08	111.09 (63.55-173.29)	97.95 (56.29-154.34)	-0.24 (-0.31--0.18)
Sudan	12035.17 (6755.84-19039.53)	16033.02 (9175.27-25179.33)	0.33	257.06 (144.3-406.66)	142.02 (81.28-223.04)	-2.15 (-2.31--2)
Suriname	100.09 (57.24-157.31)	122.16 (70.01-191.48)	0.22	102.92 (58.86-161.77)	84.17 (48.24-131.94)	-0.63 (-0.68--0.58)
Sweden	1548.54 (877.06-2449.4)	1927.63 (1118.65-3023.71)	0.24	75.44 (42.73-119.32)	87.74 (50.92-137.63)	0.57 (0.38-0.75)
Switzerland	1823.4 (1034.64-2890.25)	1888.94 (1049.63-3071.49)	0.04	103.59 (58.78-164.2)	96.54 (53.65-156.98)	-0.12 (-0.22--0.03)
Syrian Arab Republic	5802.18 (3364.18-9147.1)	4144 (2438.85-6459.29)	-0.29	210.42 (122-331.73)	106.52 (62.69-166.03)	-2.16 (-2.22--2.09)
Taiwan (Province of China)	10594.11 (5981-16985.54)	10522.94 (6545.87-15679.51)	-0.01	192.54 (108.7-308.7)	187.32 (116.52-279.11)	-0.07 (-0.36-0.22)
Tajikistan	2025.47 (1145.56-3224.05)	2730.62 (1534.71-4196.45)	0.35	168.01 (95.02-267.42)	107.45 (60.39-165.12)	-1.15 (-1.38--0.92)
Thailand	17265.34 (10077.39-26460.8)	15910.12 (9120.63-25489.66)	-0.08	107.97 (63.02-165.48)	97.6 (55.95-156.36)	-0.3 (-0.32--0.28)
Timor-Leste	450.38 (259.19-709.81)	514.1 (285.4-807.86)	0.14	241.69 (139.09-380.9)	148.49 (82.43-233.34)	-1.84 (-1.96--1.72)
Togo	1374.64 (781.24-2177.98)	2151.55 (1205.63-3323.79)	0.57	161.11 (91.56-255.26)	99.78 (55.91-154.14)	-1.33 (-1.43--1.22)
Tokelau	0.94 (0.54-1.49)	0.59 (0.34-0.93)	-0.37	266.96 (152.86-421)	182.85 (104.78-290.32)	-1.22 (-1.31--1.13)
Tonga	38.75 (22.39-60.62)	38.56 (22.74-61.42)	0	173.23 (100.1-270.99)	152.52 (89.93-242.9)	-0.3 (-0.35--0.25)
Trinidad and Tobago	288.45 (162.22-455.3)	250.73 (141.2-386)	-0.13	93.77 (52.73-148.01)	73.77 (41.55-113.57)	-0.5 (-0.62--0.37)
Tunisia	2963.93 (1731.13-4510.62)	3428.18 (1957.1-5347.82)	0.16	144.96 (84.67-220.61)	111.73 (63.79-174.3)	-0.72 (-0.82--0.61)
Turkey	19705.53 (11252.59-30920.94)	23906.92 (13554.96-37614.85)	0.21	138.34 (79-217.08)	110.42 (62.61-173.73)	-0.89 (-0.96--0.83)
Turkmenistan	1331.51 (739.13-2148.63)	1381.64 (787.41-2125.9)	0.04	150.65 (83.63-243.1)	109.95 (62.66-169.18)	-0.71 (-0.96--0.47)
Tuvalu	4.49 (2.56-7.07)	3.87 (2.18-5.91)	-0.14	184.53 (105.28-290.44)	133.23 (74.97-203.38)	-1.02 (-1.05--0.98)
Uganda	6271.46 (3517.89-10054.61)	10409.44 (5858.87-16453.26)	0.66	162.98 (91.42-261.29)	99.96 (56.26-158)	-1.7 (-1.81--1.6)
Ukraine	20608.48 (12081.56-32252.66)	15403.31 (8961.35-24566.12)	-0.25	162.8 (95.44-254.79)	152.43 (88.68-243.1)	0.22 (0.01-0.43)
United Arab Emirates	542.1 (309.22-850.07)	1626.33 (969.3-2591.04)	2	158.39 (90.35-248.37)	94.34 (56.22-150.29)	-1.42 (-1.57--1.27)
United Kingdom	14195.12 (8037.77-22659.69)	13491.37 (8118.83-20794.95)	-0.05	100.03 (56.64-159.67)	87.95 (52.93-135.56)	-0.36 (-0.42--0.31)
United Republic of Tanzania	9067.68 (5122.55-14363.17)	16329.22 (9139.62-25663.67)	0.8	151.12 (85.37-239.38)	109.89 (61.51-172.71)	-0.87 (-0.97--0.77)
United States of America	64145.57 (35456.12-108197.61)	44738.84 (27623.01-68285.91)	-0.3	95.75 (52.92-161.5)	59.09 (36.48-90.19)	-2.12 (-2.37--1.87)
United States Virgin Islands	27.39 (16.12-41.48)	12.79 (7.19-19.95)	-0.53	95.29 (56.09-144.3)	74.37 (41.81-115.99)	-0.79 (-0.82--0.76)
Uruguay	688.52 (377.94-1051.31)	680.45 (382.73-1067.33)	-0.01	91.68 (50.32-139.98)	81.75 (45.98-128.23)	-0.39 (-0.43--0.35)
Uzbekistan	6458.92 (3564.44-10039.48)	8587.09 (5063.84-13881.27)	0.33	131.85 (72.76-204.94)	96.5 (56.91-155.99)	-0.71 (-0.96--0.46)
Vanuatu	74.31 (41.12-118.6)	112.91 (64.72-178.19)	0.52	211.93 (117.29-338.25)	143.99 (82.54-227.24)	-1.27 (-1.32--1.22)
Venezuela (Bolivarian Republic of)	4958.37 (2821.65-7629.03)	4888.31 (2815.77-7571.93)	-0.01	102.43 (58.29-157.61)	71.22 (41.02-110.32)	-0.92 (-1.03--0.81)
Viet Nam	21276.87 (12579.02-33367.27)	27225.29 (16020.31-43263.5)	0.28	124.69 (73.71-195.54)	106.59 (62.72-169.38)	-0.29 (-0.37--0.21)
Yemen	8790.12 (4987.91-13813.95)	12235.53 (7052.34-18606.65)	0.39	320.91 (182.1-504.31)	146.43 (84.4-222.68)	-2.66 (-2.81--2.51)
Zambia	2659.96 (1514.88-4133.45)	4428.42 (2563.65-7193.77)	0.66	144.64 (82.37-224.76)	90.03 (52.12-146.25)	-1.5 (-1.6--1.4)
Zimbabwe	3660.58 (2092.56-5676.85)	4745.38 (2717.16-7679.53)	0.3	152.24 (87.03-236.1)	116.86 (66.91-189.12)	-0.51 (-0.65--0.36)

## Sheet: TableS7
Location	Num_1990	Num_2021	Percentage change	Rate_1990	Rate_2021	EAPC
Afghanistan	0.01 (0-0.06)	0.02 (0-0.27)	1	0 (0-0)	0 (0-0)	1.47 (1.21-1.74)
Albania	0.14 (0.04-0.34)	0.02 (0-0.05)	-0.86	0.02 (0-0.04)	0 (0-0.01)	-4.99 (-5.47--4.51)
Algeria	0.01 (0-0.1)	0.03 (0-0.33)	2	0 (0-0)	0 (0-0)	1.25 (0.87-1.63)
American Samoa	0 (0-0)	0 (0-0)	NA	0 (0-0)	0 (0-0.01)	5.31 (3.7-6.95)
Andorra	0 (0-0)	0 (0-0)	NA	0 (0-0)	0 (0-0)	0.19 (-0.04-0.43)
Angola	0.02 (0-0.2)	0.12 (0.01-0.89)	5	0 (0-0.01)	0 (0-0.01)	1.91 (1.7-2.12)
Antigua and Barbuda	0 (0-0)	0 (0-0)	NA	0 (0-0.01)	0 (0-0.02)	3.32 (2.47-4.19)
Argentina	0.05 (0.01-0.47)	0.24 (0.04-0.54)	3.8	0 (0-0.01)	0 (0-0)	4.4 (3.1-5.72)
Armenia	0.01 (0-0.03)	0 (0-0.01)	-1	0 (0-0)	0 (0-0)	-5.4 (-6.26--4.53)
Australia	0.05 (0.01-0.19)	0.04 (0-0.15)	-0.2	0 (0-0)	0 (0-0)	-3.08 (-6.07-0.01)
Austria	0.03 (0.01-0.07)	0.01 (0-0.05)	-0.67	0 (0-0)	0 (0-0)	-2.33 (-2.97--1.69)
Azerbaijan	0 (0-0.01)	0 (0-0.01)	NA	0 (0-0)	0 (0-0)	-1.55 (-1.92--1.19)
Bahamas	0 (0-0.01)	0 (0-0.01)	NA	0 (0-0.01)	0 (0-0.01)	-0.26 (-0.53-0.01)
Bahrain	0 (0-0)	0 (0-0.02)	NA	0 (0-0)	0 (0-0.01)	0.72 (-0.23-1.67)
Bangladesh	0.1 (0.01-0.64)	0.14 (0.01-0.95)	0.4	0 (0-0)	0 (0-0)	-0.97 (-1.59--0.35)
Barbados	0 (0-0)	0 (0-0)	NA	0 (0-0.01)	0 (0-0.01)	-0.3 (-0.57--0.03)
Belarus	0 (0-0.01)	0 (0-0.01)	NA	0 (0-0)	0 (0-0)	0.26 (-0.04-0.56)
Belgium	0 (0-0.08)	0 (0-0.06)	NA	0 (0-0)	0 (0-0)	-1.61 (-2.12--1.09)
Belize	0 (0-0)	0 (0-0.01)	NA	0 (0-0)	0 (0-0.01)	3.19 (2.69-3.69)
Benin	0 (0-0.05)	0.02 (0-0.32)	Inf	0 (0-0)	0 (0-0.01)	1.81 (1.2-2.43)
Bermuda	0 (0-0.02)	0 (0-0.01)	NA	0.01 (0-0.1)	0 (0-0.08)	-0.5 (-0.87--0.14)
Bhutan	0 (0-0.01)	0 (0-0.01)	NA	0 (0-0)	0 (0-0)	0.85 (0.67-1.04)
Bolivia (Plurinational State of)	0.05 (0.01-0.17)	0.06 (0.01-0.22)	0.2	0 (0-0.01)	0 (0-0.01)	-2.2 (-2.37--2.03)
Bosnia and Herzegovina	0.01 (0-0.06)	0 (0-0.01)	-1	0 (0-0.01)	0 (0-0)	-7.11 (-8.03--6.18)
Botswana	0 (0-0.02)	0.01 (0-0.04)	Inf	0 (0-0.01)	0 (0-0.01)	1.9 (1.12-2.68)
Brazil	2.56 (1.82-3.8)	9.06 (2.94-13.86)	2.54	0.01 (0-0.01)	0.02 (0.01-0.02)	3.67 (3.26-4.09)
Brunei Darussalam	0 (0-0)	0 (0-0)	NA	0 (0-0)	0 (0-0)	1.72 (1.41-2.03)
Bulgaria	0.11 (0.02-0.22)	0.05 (0.01-0.1)	-0.55	0.01 (0-0.01)	0 (0-0.01)	-1.19 (-3.4-1.07)
Burkina Faso	0.01 (0-0.12)	0.02 (0-0.26)	1	0 (0-0.01)	0 (0-0)	0.19 (-0.02-0.39)
Burundi	0.03 (0-0.25)	0.11 (0.01-0.72)	2.67	0 (0-0.02)	0 (0-0.02)	1.17 (1-1.35)
Cabo Verde	0 (0-0)	0 (0-0.01)	NA	0 (0-0)	0 (0-0.01)	11.35 (6.48-16.44)
Cambodia	0.04 (0-0.14)	0.16 (0.04-0.52)	3	0 (0-0.01)	0 (0-0.01)	3.4 (3.1-3.7)
Cameroon	0.01 (0-0.12)	0.05 (0-0.66)	4	0 (0-0)	0 (0-0.01)	1.32 (0.8-1.84)
Canada	0.4 (0.26-0.61)	0.5 (0.28-0.83)	0.25	0.01 (0-0.01)	0.01 (0-0.01)	0.3 (0.03-0.57)
Central African Republic	0.01 (0-0.05)	0.02 (0-0.12)	1	0 (0-0.01)	0 (0-0.01)	1.21 (1.04-1.38)
Chad	0 (0-0.04)	0.02 (0-0.37)	Inf	0 (0-0)	0 (0-0.01)	2.58 (2.03-3.14)
Chile	0.02 (0-0.26)	0.13 (0.01-0.29)	5.5	0 (0-0.01)	0 (0-0.01)	5.58 (4.32-6.86)
China	0.15 (0.02-0.56)	3.17 (0.4-7.5)	20.13	0 (0-0)	0 (0-0)	17.45 (14.68-20.28)
Colombia	0.61 (0.28-1.01)	0.39 (0.18-0.97)	-0.36	0.01 (0-0.01)	0 (0-0.01)	-3.07 (-4.85--1.26)
Comoros	0 (0-0.03)	0.01 (0-0.06)	Inf	0 (0-0.03)	0.01 (0-0.03)	1.8 (1.59-2)
Congo	0.01 (0-0.05)	0.03 (0-0.17)	2	0 (0-0.01)	0 (0-0.01)	2.44 (2.17-2.72)
Cook Islands	0 (0-0)	0 (0-0)	NA	0 (0-0)	0 (0-0.01)	3.28 (2.95-3.6)
Costa Rica	0 (0-0.06)	0 (0-0.06)	NA	0 (0-0.01)	0 (0-0)	-1.64 (-2.31--0.97)
C么te d'Ivoire	0.01 (0-0.1)	0.05 (0-0.68)	4	0 (0-0)	0 (0-0.01)	3.01 (2.51-3.51)
Croatia	0.05 (0.01-0.09)	0.01 (0-0.02)	-0.8	0 (0-0.01)	0 (0-0)	-3.92 (-5.73--2.08)
Cuba	0.1 (0.04-0.23)	0.09 (0.04-0.28)	-0.1	0 (0-0.01)	0 (0-0.01)	0.8 (-0.55-2.18)
Cyprus	0 (0-0)	0 (0-0)	NA	0 (0-0)	0 (0-0)	-0.44 (-0.81--0.06)
Czechia	0.01 (0-0.08)	0 (0-0.05)	-1	0 (0-0)	0 (0-0)	-0.34 (-1.08-0.41)
Democratic People's Republic of Korea	0.01 (0-0.07)	0.06 (0.01-0.22)	5	0 (0-0)	0 (0-0)	6.5 (5.86-7.14)
Democratic Republic of the Congo	0.07 (0.01-0.68)	0.29 (0.04-1.95)	3.14	0 (0-0.01)	0 (0-0.01)	1.88 (1.6-2.17)
Denmark	0.02 (0.01-0.05)	0.01 (0-0.02)	-0.5	0 (0-0)	0 (0-0)	-4.46 (-5.24--3.68)
Djibouti	0 (0-0.03)	0.02 (0-0.1)	Inf	0 (0-0.03)	0.01 (0-0.03)	2.1 (1.94-2.26)
Dominica	0 (0-0)	0 (0-0)	NA	0 (0-0.01)	0 (0-0.01)	2.08 (1.5-2.66)
Dominican Republic	0 (0-0.05)	0 (0-0.07)	NA	0 (0-0)	0 (0-0)	0.08 (-0.66-0.82)
Ecuador	0.11 (0.05-0.26)	0.04 (0.01-0.26)	-0.64	0 (0-0.01)	0 (0-0.01)	-4.27 (-5.82--2.7)
Egypt	0.01 (0-0.11)	0.09 (0.02-0.4)	8	0 (0-0)	0 (0-0)	5.53 (4.53-6.54)
El Salvador	0.04 (0.01-0.15)	0.02 (0.01-0.1)	-0.5	0 (0-0.01)	0 (0-0.01)	-2.59 (-3.01--2.17)
Equatorial Guinea	0 (0-0.01)	0 (0-0.03)	NA	0 (0-0.01)	0 (0-0.01)	1.65 (1.29-2.01)
Eritrea	0.02 (0-0.17)	0.07 (0.01-0.42)	2.5	0 (0-0.02)	0 (0-0.03)	1.72 (1.58-1.86)
Estonia	0 (0-0)	0 (0-0)	NA	0 (0-0)	0 (0-0)	0.43 (-0.13-0.99)
Eswatini	0 (0-0.01)	0.01 (0-0.03)	Inf	0 (0-0)	0 (0-0.01)	2.53 (2.03-3.02)
Ethiopia	0.29 (0.02-2.25)	0.7 (0.07-4.58)	1.41	0 (0-0.02)	0 (0-0.02)	-0.22 (-0.34--0.11)
Fiji	0 (0-0.02)	0 (0-0.02)	NA	0 (0-0.01)	0 (0-0.01)	0.35 (0.18-0.53)
Finland	0.06 (0.03-0.11)	0.02 (0.01-0.03)	-0.67	0 (0-0.01)	0 (0-0)	-3.32 (-3.76--2.87)
France	0.32 (0.17-0.69)	0.17 (0.07-0.47)	-0.47	0 (0-0)	0 (0-0)	-1.36 (-1.82--0.89)
Gabon	0 (0-0.02)	0.01 (0-0.05)	Inf	0 (0-0.01)	0 (0-0.01)	1.28 (0.76-1.81)
Gambia	0 (0-0.01)	0.01 (0-0.07)	Inf	0 (0-0)	0 (0-0.01)	3.16 (2.57-3.75)
Georgia	0.01 (0-0.02)	0 (0-0.02)	-1	0 (0-0)	0 (0-0)	0.87 (-0.92-2.69)
Germany	0.54 (0.25-1.2)	0.15 (0.07-0.5)	-0.72	0 (0-0.01)	0 (0-0)	-3.21 (-3.76--2.67)
Ghana	0.02 (0-0.26)	0.05 (0-0.7)	1.5	0 (0-0.01)	0 (0-0.01)	-0.6 (-0.99--0.2)
Greece	0 (0-0.05)	0 (0-0.03)	NA	0 (0-0)	0 (0-0)	-0.7 (-0.97--0.43)
Greenland	0 (0-0)	0 (0-0)	NA	0 (0-0.01)	0 (0-0.01)	-1.5 (-1.97--1.02)
Grenada	0 (0-0)	0 (0-0.01)	NA	0 (0-0.02)	0 (0-0.03)	0.04 (-0.46-0.55)
Guam	0 (0-0)	0 (0-0)	NA	0 (0-0)	0 (0-0)	1.43 (0.02-2.87)
Guatemala	0.45 (0.17-1.04)	0.28 (0.14-0.52)	-0.38	0.02 (0.01-0.06)	0.01 (0-0.01)	-4.32 (-6.23--2.37)
Guinea	0 (0-0.06)	0.02 (0-0.29)	Inf	0 (0-0)	0 (0-0.01)	2.09 (1.57-2.61)
Guinea-Bissau	0 (0-0.01)	0.01 (0-0.07)	Inf	0 (0-0.01)	0 (0-0.01)	1.59 (0.98-2.2)
Guyana	0 (0-0.01)	0 (0-0.02)	NA	0 (0-0)	0 (0-0.01)	3.59 (2.98-4.21)
Haiti	0.02 (0-0.25)	0.04 (0-0.37)	1	0 (0-0.02)	0 (0-0.01)	-0.46 (-0.74--0.18)
Honduras	0.02 (0-0.09)	0.03 (0.01-0.16)	0.5	0 (0-0.01)	0 (0-0.01)	-1.86 (-2.12--1.6)
Hungary	0.37 (0.08-0.72)	0.15 (0.03-0.34)	-0.59	0.01 (0-0.03)	0.01 (0-0.02)	-2.24 (-4.88-0.47)
Iceland	0 (0-0)	0 (0-0)	NA	0 (0-0)	0 (0-0)	-0.35 (-0.59--0.11)
India	1.46 (0.15-8.83)	3.63 (0.37-21.62)	1.49	0 (0-0)	0 (0-0.01)	0.92 (0.74-1.11)
Indonesia	1.63 (0.46-4.36)	8.9 (1.93-23.22)	4.46	0 (0-0.01)	0.01 (0-0.03)	5.47 (4.95-6)
Iran (Islamic Republic of)	0.02 (0-0.22)	0.04 (0.01-0.33)	1	0 (0-0)	0 (0-0)	1.87 (1.11-2.64)
Iraq	0 (0-0.04)	0.01 (0-0.14)	Inf	0 (0-0)	0 (0-0)	3.86 (2.19-5.56)
Ireland	0.1 (0.05-0.16)	0.06 (0.03-0.11)	-0.4	0.01 (0.01-0.02)	0.01 (0-0.01)	-2.17 (-2.47--1.87)
Israel	0 (0-0.02)	0 (0-0.02)	NA	0 (0-0)	0 (0-0)	-1.42 (-1.71--1.14)
Italy	0.06 (0.01-0.42)	0.05 (0.01-0.3)	-0.17	0 (0-0)	0 (0-0)	1.4 (0.16-2.66)
Jamaica	0.04 (0.01-0.09)	0.1 (0.02-0.25)	1.5	0.01 (0-0.02)	0.01 (0-0.03)	1.59 (-0.29-3.5)
Japan	0.05 (0.01-0.73)	0.13 (0.02-0.63)	1.6	0 (0-0)	0 (0-0)	6.08 (4.69-7.48)
Jordan	0 (0-0.01)	0 (0-0.02)	NA	0 (0-0)	0 (0-0)	-1.84 (-2.43--1.25)
Kazakhstan	0.06 (0.01-0.19)	0.12 (0.02-0.36)	1	0 (0-0)	0 (0-0.01)	0.78 (0.27-1.28)
Kenya	0.08 (0.01-0.6)	0.39 (0.07-2.17)	3.88	0 (0-0.01)	0 (0-0.02)	2.77 (2.54-3)
Kiribati	0 (0-0)	0 (0-0)	NA	0 (0-0.01)	0 (0-0.01)	3.62 (3.4-3.84)
Kuwait	0 (0-0)	0 (0-0.02)	NA	0 (0-0)	0 (0-0)	1.24 (-1.96-4.54)
Kyrgyzstan	0 (0-0.01)	0.01 (0-0.02)	Inf	0 (0-0)	0 (0-0)	2.23 (1.44-3.03)
Lao People's Democratic Republic	0.02 (0-0.06)	0.05 (0.01-0.16)	1.5	0 (0-0.01)	0 (0-0.01)	1.62 (1.44-1.8)
Latvia	0.01 (0-0.03)	0.01 (0-0.02)	0	0 (0-0)	0 (0-0)	0.63 (-0.32-1.6)
Lebanon	0 (0-0.01)	0 (0-0.01)	NA	0 (0-0)	0 (0-0)	-2.19 (-2.41--1.97)
Lesotho	0 (0-0.01)	0.01 (0-0.04)	Inf	0 (0-0)	0 (0-0.01)	4.85 (4.41-5.29)
Liberia	0 (0-0.02)	0.01 (0-0.11)	Inf	0 (0-0)	0 (0-0.01)	2.39 (2.2-2.58)
Libya	0 (0-0.02)	0.01 (0-0.1)	Inf	0 (0-0)	0 (0-0.01)	4.17 (3.71-4.63)
Lithuania	0 (0-0.02)	0.03 (0.01-0.07)	Inf	0 (0-0)	0.01 (0-0.01)	9.45 (7.08-11.88)
Luxembourg	0 (0-0)	0 (0-0)	NA	0 (0-0)	0 (0-0)	-5.77 (-6.99--4.52)
Madagascar	0.06 (0.01-0.52)	0.23 (0.03-1.23)	2.83	0 (0-0.02)	0 (0-0.02)	1.4 (1.26-1.54)
Malawi	0.04 (0-0.28)	0.12 (0.01-0.61)	2	0 (0-0.01)	0 (0-0.01)	1.62 (1.4-1.83)
Malaysia	0.02 (0-0.08)	0.25 (0.08-0.64)	11.5	0 (0-0)	0 (0-0.01)	10.8 (9.03-12.61)
Maldives	0 (0-0)	0 (0-0)	NA	0 (0-0)	0 (0-0)	1.96 (1.63-2.3)
Mali	0.01 (0-0.11)	0.05 (0-0.78)	4	0 (0-0.01)	0 (0-0.01)	2.04 (1.57-2.52)
Malta	0 (0-0)	0 (0-0)	NA	0 (0-0)	0 (0-0)	-1.73 (-1.96--1.49)
Marshall Islands	0 (0-0)	0 (0-0)	NA	0 (0-0)	0 (0-0.01)	4.34 (4.12-4.57)
Mauritania	0 (0-0.02)	0.01 (0-0.09)	Inf	0 (0-0)	0 (0-0.01)	1.99 (1.22-2.76)
Mauritius	0.04 (0-0.08)	0.01 (0-0.02)	-0.75	0.01 (0-0.03)	0 (0-0.01)	-5.77 (-10.01--1.34)
Mexico	1.2 (0.31-1.75)	1.09 (0.43-2.81)	-0.09	0.01 (0-0.01)	0 (0-0.01)	-1.97 (-3.9-0)
Micronesia (Federated States of)	0 (0-0)	0 (0-0)	NA	0 (0-0.01)	0 (0-0.01)	3.17 (2.91-3.43)
Monaco	0 (0-0)	0 (0-0)	NA	0 (0-0)	0 (0-0)	-1.25 (-1.38--1.12)
Mongolia	0.01 (0-0.02)	0.02 (0-0.08)	1	0 (0-0)	0 (0-0.01)	3.23 (2.94-3.51)
Montenegro	0 (0-0)	0 (0-0)	NA	0 (0-0)	0 (0-0)	-1.45 (-2.4--0.5)
Morocco	0.01 (0-0.07)	0.03 (0-0.26)	2	0 (0-0)	0 (0-0)	2.27 (1.72-2.83)
Mozambique	0.07 (0.01-0.42)	0.2 (0.02-1.04)	1.86	0 (0-0.01)	0 (0-0.01)	1.24 (1-1.47)
Myanmar	0.19 (0.03-0.6)	0.56 (0.13-1.57)	1.95	0 (0-0.01)	0 (0-0.01)	2.67 (2.38-2.96)
Namibia	0 (0-0.02)	0.01 (0-0.04)	Inf	0 (0-0.01)	0 (0-0.01)	1.15 (0.97-1.33)
Nauru	0 (0-0)	0 (0-0)	NA	0 (0-0.01)	0 (0-0.01)	2.14 (1.77-2.51)
Nepal	0.03 (0-0.2)	0.06 (0-0.42)	1	0 (0-0)	0 (0-0)	0.47 (0.2-0.73)
Netherlands	0.12 (0.06-0.23)	0.04 (0.02-0.15)	-0.67	0 (0-0.01)	0 (0-0)	-2.73 (-3.63--1.82)
New Zealand	0.02 (0-0.09)	0.02 (0-0.05)	0	0 (0-0.01)	0 (0-0)	-1.87 (-4.94-1.3)
Nicaragua	0 (0-0.02)	0 (0-0.03)	NA	0 (0-0)	0 (0-0)	-1 (-1.32--0.68)
Niger	0.01 (0-0.08)	0.03 (0-0.41)	2	0 (0-0)	0 (0-0.01)	1.38 (0.97-1.79)
Nigeria	0.05 (0-0.63)	0.28 (0.01-3.47)	4.6	0 (0-0)	0 (0-0.01)	2.5 (1.84-3.16)
Niue	0 (0-0)	0 (0-0)	NA	0 (0-0.01)	0 (0-0.01)	3.02 (2.71-3.33)
North Macedonia	0 (0-0.01)	0 (0-0.01)	NA	0 (0-0)	0 (0-0)	-0.37 (-1.01-0.27)
Northern Mariana Islands	0 (0-0)	0 (0-0)	NA	0 (0-0)	0 (0-0.01)	4.89 (3.56-6.23)
Norway	0 (0-0.07)	0 (0-0.06)	NA	0 (0-0.01)	0 (0-0)	-1.6 (-2.8--0.39)
Oman	0 (0-0.01)	0 (0-0.01)	NA	0 (0-0)	0 (0-0)	-2.58 (-2.87--2.29)
Pakistan	0.17 (0.01-1.05)	0.76 (0.06-4.24)	3.47	0 (0-0)	0 (0-0.01)	1.78 (1.63-1.94)
Palau	0 (0-0)	0 (0-0)	NA	0 (0-0)	0 (0-0)	2.65 (2.44-2.86)
Palestine	0 (0-0.01)	0 (0-0.01)	NA	0 (0-0)	0 (0-0)	-3.34 (-3.57--3.1)
Panama	0.04 (0.02-0.09)	0.02 (0.01-0.08)	-0.5	0.01 (0-0.01)	0 (0-0.01)	-3.25 (-4.82--1.65)
Papua New Guinea	0 (0-0.04)	0.02 (0-0.26)	Inf	0 (0-0)	0 (0-0.01)	3.71 (3.4-4.02)
Paraguay	0.02 (0-0.06)	0.08 (0.03-0.2)	3	0 (0-0.01)	0 (0-0.01)	3.54 (3.12-3.97)
Peru	0.09 (0.02-0.45)	0.08 (0.01-0.47)	-0.11	0 (0-0.01)	0 (0-0)	-2.38 (-2.7--2.06)
Philippines	0.62 (0.15-1.87)	1.97 (0.71-4.19)	2.18	0 (0-0.01)	0.01 (0-0.01)	2.17 (1.94-2.4)
Poland	0.08 (0.01-0.34)	0.01 (0-0.13)	-0.88	0 (0-0)	0 (0-0)	-7.02 (-7.79--6.25)
Portugal	0.06 (0.03-0.1)	0.02 (0.01-0.08)	-0.67	0 (0-0)	0 (0-0)	-2.26 (-2.91--1.61)
Puerto Rico	0.01 (0-0.11)	0 (0-0.05)	-1	0 (0-0.01)	0 (0-0.01)	-1.65 (-2.56--0.74)
Qatar	0 (0-0)	0 (0-0)	NA	0 (0-0)	0 (0-0)	-2.93 (-3.39--2.47)
Republic of Korea	0.04 (0-0.35)	0.2 (0.06-0.52)	4	0 (0-0)	0 (0-0)	8.26 (6.92-9.62)
Republic of Moldova	0 (0-0.03)	0 (0-0.02)	NA	0 (0-0)	0 (0-0)	-1.68 (-1.9--1.46)
Romania	0.1 (0.02-0.5)	0.07 (0.01-0.15)	-0.3	0 (0-0.01)	0 (0-0)	-0.66 (-2.6-1.31)
Russian Federation	3.03 (1.32-5.95)	2.96 (1.18-4.91)	-0.02	0.01 (0-0.02)	0.01 (0-0.01)	-0.16 (-0.62-0.3)
Rwanda	0.05 (0-0.39)	0.14 (0.01-0.84)	1.8	0 (0-0.02)	0 (0-0.02)	0.65 (0.35-0.96)
Saint Kitts and Nevis	0 (0-0)	0 (0-0)	NA	0 (0-0.01)	0 (0-0.01)	-2.68 (-3.07--2.3)
Saint Lucia	0 (0-0)	0 (0-0)	NA	0 (0-0)	0 (0-0.01)	0.92 (0.7-1.15)
Saint Vincent and the Grenadines	0 (0-0.01)	0 (0-0.01)	NA	0.01 (0-0.04)	0 (0-0.03)	-0.79 (-1.21--0.38)
Samoa	0 (0-0)	0 (0-0.01)	NA	0 (0-0)	0 (0-0.01)	4.99 (4.54-5.44)
San Marino	0 (0-0)	0 (0-0)	NA	0 (0-0)	0 (0-0)	-0.05 (-0.51-0.41)
Sao Tome and Principe	0 (0-0)	0 (0-0)	NA	0 (0-0)	0 (0-0)	-0.25 (-0.92-0.41)
Saudi Arabia	0.02 (0-0.16)	0.08 (0.01-0.53)	3	0 (0-0)	0 (0-0.01)	0.66 (0.45-0.88)
Senegal	0.01 (0-0.08)	0.04 (0-0.5)	3	0 (0-0)	0 (0-0.01)	2.58 (2.21-2.94)
Serbia	0 (0-0.05)	0 (0-0.03)	NA	0 (0-0)	0 (0-0)	-0.99 (-1.51--0.48)
Seychelles	0 (0-0)	0 (0-0)	NA	0 (0-0)	0 (0-0)	2.26 (1.82-2.71)
Sierra Leone	0 (0-0.03)	0.02 (0-0.19)	Inf	0 (0-0)	0 (0-0.01)	3.2 (2.75-3.66)
Singapore	0.01 (0-0.03)	0.03 (0.01-0.06)	2	0 (0-0)	0 (0-0)	6.23 (4.55-7.93)
Slovakia	0.02 (0.01-0.05)	0 (0-0.02)	-1	0 (0-0)	0 (0-0)	-5.41 (-5.66--5.15)
Slovenia	0.05 (0.01-0.08)	0.01 (0-0.02)	-0.8	0.01 (0-0.02)	0 (0-0.01)	-3.3 (-5.38--1.18)
Solomon Islands	0 (0-0)	0 (0-0.02)	NA	0 (0-0)	0 (0-0.01)	4.82 (4.4-5.24)
Somalia	0.04 (0-0.32)	0.16 (0.02-1.01)	3	0 (0-0.02)	0 (0-0.02)	0.56 (0.47-0.66)
South Africa	0.13 (0.02-0.49)	0.55 (0.22-1.33)	3.23	0 (0-0.01)	0 (0-0.01)	5.48 (3.42-7.58)
South Sudan	0.02 (0-0.18)	0.07 (0.01-0.4)	2.5	0 (0-0.01)	0 (0-0.02)	2.24 (1.85-2.63)
Spain	0.21 (0.1-0.37)	0.05 (0.01-0.26)	-0.76	0 (0-0)	0 (0-0)	-3.82 (-4.96--2.66)
Sri Lanka	0.03 (0-0.1)	0.05 (0.01-0.14)	0.67	0 (0-0)	0 (0-0)	1.41 (1.22-1.61)
Sudan	0.01 (0-0.06)	0.02 (0-0.19)	1	0 (0-0)	0 (0-0)	0.86 (0.63-1.08)
Suriname	0 (0-0.01)	0 (0-0.01)	NA	0 (0-0.01)	0 (0-0.01)	0.82 (0.66-0.97)
Sweden	0.01 (0-0.09)	0.01 (0-0.12)	0	0 (0-0)	0 (0-0.01)	-1.66 (-3.42-0.13)
Switzerland	0.05 (0.02-0.09)	0.02 (0.01-0.05)	-0.6	0 (0-0.01)	0 (0-0)	-2.12 (-2.47--1.77)
Syrian Arab Republic	0 (0-0.05)	0.01 (0-0.08)	Inf	0 (0-0)	0 (0-0)	1.27 (1-1.55)
Taiwan (Province of China)	0.02 (0.01-0.07)	0.1 (0.01-0.23)	4	0 (0-0)	0 (0-0)	9.26 (6.3-12.3)
Tajikistan	0 (0-0.01)	0 (0-0.02)	NA	0 (0-0)	0 (0-0)	-1.09 (-1.37--0.8)
Thailand	0.27 (0.05-0.7)	0.66 (0.26-1.67)	1.44	0 (0-0)	0 (0-0.01)	3.04 (2.8-3.28)
Timor-Leste	0 (0-0.01)	0.01 (0-0.02)	Inf	0 (0-0)	0 (0-0.01)	2.28 (1.99-2.58)
Togo	0 (0-0.04)	0.02 (0-0.23)	Inf	0 (0-0)	0 (0-0.01)	2.47 (2.15-2.79)
Tokelau	0 (0-0)	0 (0-0)	NA	0 (0-0.01)	0 (0-0.01)	2.12 (1.71-2.53)
Tonga	0 (0-0)	0 (0-0)	NA	0 (0-0)	0 (0-0.01)	3.61 (3.23-4)
Trinidad and Tobago	0.02 (0.01-0.05)	0.03 (0.01-0.06)	0.5	0.01 (0-0.02)	0.01 (0-0.02)	-0.92 (-1.96-0.13)
Tunisia	0 (0-0.02)	0.01 (0-0.06)	Inf	0 (0-0)	0 (0-0)	2.19 (1.73-2.65)
Turkey	0.02 (0-0.27)	0.02 (0-0.27)	0	0 (0-0)	0 (0-0)	0.62 (-0.09-1.33)
Turkmenistan	0.01 (0-0.04)	0.01 (0-0.03)	0	0 (0-0)	0 (0-0)	-1.07 (-1.31--0.84)
Tuvalu	0 (0-0)	0 (0-0)	NA	0 (0-0.01)	0 (0-0.01)	1.29 (1.07-1.51)
Uganda	0.05 (0-0.39)	0.27 (0.02-1.77)	4.4	0 (0-0.01)	0 (0-0.02)	2.67 (2.54-2.8)
Ukraine	0.65 (0.28-1.4)	0.56 (0.22-1.18)	-0.14	0.01 (0-0.01)	0.01 (0-0.01)	0.09 (-0.23-0.4)
United Arab Emirates	0 (0-0)	0 (0-0.01)	NA	0 (0-0)	0 (0-0)	-1.19 (-2.31--0.06)
United Kingdom	0.25 (0.03-0.45)	0.02 (0-0.23)	-0.92	0 (0-0)	0 (0-0)	-9.74 (-11.41--8.04)
United Republic of Tanzania	0.09 (0.01-0.61)	0.3 (0.04-1.58)	2.33	0 (0-0.01)	0 (0-0.01)	1.37 (1.17-1.56)
United States of America	2.19 (1.27-2.85)	3.12 (1.49-4.65)	0.42	0 (0-0)	0 (0-0.01)	0.51 (0.25-0.76)
United States Virgin Islands	0 (0-0)	0 (0-0)	NA	0 (0-0.01)	0 (0-0)	-1.42 (-1.85--1)
Uruguay	0 (0-0.03)	0 (0-0.04)	NA	0 (0-0)	0 (0-0.01)	2.77 (1.98-3.57)
Uzbekistan	0.02 (0-0.08)	0.05 (0.01-0.19)	1.5	0 (0-0)	0 (0-0)	0.01 (-0.34-0.35)
Vanuatu	0 (0-0)	0 (0-0.01)	NA	0 (0-0)	0 (0-0.01)	2.86 (2.67-3.06)
Venezuela (Bolivarian Republic of)	0.48 (0.22-1.11)	0.32 (0.14-0.78)	-0.33	0.01 (0-0.02)	0 (0-0.01)	-2.9 (-4.67--1.09)
Viet Nam	0.02 (0-0.08)	0.06 (0.01-0.2)	2	0 (0-0)	0 (0-0)	2.76 (2.59-2.93)
Yemen	0 (0-0.03)	0.01 (0-0.11)	Inf	0 (0-0)	0 (0-0)	0.71 (0.32-1.09)
Zambia	0.04 (0-0.21)	0.14 (0.02-0.71)	2.5	0 (0-0.01)	0 (0-0.01)	1.44 (1.25-1.63)
Zimbabwe	0.01 (0-0.08)	0.06 (0-0.27)	5	0 (0-0)	0 (0-0.01)	4.6 (3.9-5.3)

## Sheet: TableS8
Location	age	Num_1990 (thousand)	Num_2021 (thousand)	Percentage change	Rate_1990	Rate_2021	EAPC
Global	15-19 years	597.23 (339.75-924.04)	550.1 (326.93-839.32)	-0.08 (-0.04--0.09)	233.71 (132.95-361.6)	181.16 (107.67-276.41)	-0.83 (-0.88--0.78)
Global	15-49 years	3326.44 (2308.04-4506.43)	3439.46 (2433.18-4609.42)	0.03 (0.05-0.02)	248.73 (172.58-336.96)	176.49 (124.85-236.52)	-1.12 (-1.16--1.08)
Global	20-24 years	975.3 (538.04-1547.52)	893.93 (491.59-1420.49)	-0.08 (-0.09--0.08)	399.49 (220.39-633.88)	304.31 (167.35-483.57)	-0.96 (-1.03--0.89)
Global	25-29 years	542.26 (303.47-867.19)	520.01 (297.55-824.3)	-0.04 (-0.02--0.05)	246.37 (137.88-394)	178.71 (102.25-283.28)	-1.08 (-1.12--1.04)
Global	30-34 years	357.28 (159.83-591.36)	389.77 (172.62-638.85)	0.09 (0.08-0.08)	187.93 (84.08-311.07)	130.39 (57.75-213.71)	-1.22 (-1.26--1.17)
Global	35-39 years	377.26 (172.57-645.41)	426.14 (196.45-730.32)	0.13 (0.14-0.13)	217.5 (99.49-372.09)	153.4 (70.72-262.89)	-1.14 (-1.19--1.08)
Global	40-44 years	324.4 (161.09-557.91)	416.65 (207.97-708.01)	0.28 (0.29-0.27)	231.34 (114.88-397.86)	167.94 (83.83-285.39)	-1.03 (-1.08--0.99)
Global	45-49 years	152.73 (62.52-283.63)	242.86 (102.66-441.95)	0.59 (0.64-0.56)	134.21 (54.94-249.23)	103.06 (43.57-187.55)	-0.81 (-0.85--0.77)
Low SDI	15-19 years	82.31 (48.28-126.49)	133.64 (77.73-206.43)	0.62 (0.61-0.63)	327.54 (192.13-503.37)	216.75 (126.07-334.79)	-1.33 (-1.39--1.27)
Low SDI	15-49 years	382.87 (264.42-531.66)	607.31 (420.2-848.49)	0.59 (0.59-0.6)	342.81 (236.76-476.04)	221.39 (153.18-309.32)	-1.42 (-1.49--1.36)
Low SDI	20-24 years	127.27 (71.85-199.56)	200.28 (111.81-320.57)	0.57 (0.56-0.61)	585.92 (330.79-918.75)	379.81 (212.03-607.92)	-1.41 (-1.48--1.34)
Low SDI	25-29 years	60.64 (33.88-95.88)	94.43 (52.34-149.97)	0.56 (0.54-0.56)	327.36 (182.91-517.6)	214.37 (118.83-340.46)	-1.38 (-1.43--1.33)
Low SDI	30-34 years	34.48 (15.16-58.62)	54.56 (23.54-93.36)	0.58 (0.55-0.59)	226.65 (99.67-385.41)	146.99 (63.42-251.53)	-1.4 (-1.43--1.37)
Low SDI	35-39 years	35.88 (16.2-61.81)	55.62 (25.04-95.88)	0.55 (0.55-0.55)	278.5 (125.71-479.74)	174.54 (78.59-300.89)	-1.49 (-1.54--1.45)
Low SDI	40-44 years	28.98 (14.33-49.6)	47.1 (22.68-82.47)	0.63 (0.58-0.66)	292.25 (144.48-500.23)	180.31 (86.84-315.73)	-1.53 (-1.58--1.48)
Low SDI	45-49 years	13.32 (4.95-25.65)	21.68 (8.08-41.56)	0.63 (0.63-0.62)	160.5 (59.6-308.98)	104.37 (38.92-200.11)	-1.37 (-1.42--1.32)
Low-middle SDI	15-19 years	174.45 (101.98-269.34)	170.84 (99.38-263.14)	-0.02 (-0.03--0.02)	296.93 (173.58-458.43)	188.98 (109.93-291.08)	-1.47 (-1.49--1.45)
Low-middle SDI	15-49 years	862.34 (596.94-1196.95)	980.11 (680.31-1336.78)	0.14 (0.14-0.12)	315.97 (218.73-438.58)	193.59 (134.38-264.05)	-1.58 (-1.6--1.56)
Low-middle SDI	20-24 years	278.54 (156.97-436.82)	292.76 (161.24-463.72)	0.05 (0.03-0.06)	534.06 (300.98-837.56)	336.47 (185.32-532.96)	-1.52 (-1.55--1.48)
Low-middle SDI	25-29 years	136.11 (75.95-214.63)	157.72 (89.65-248.31)	0.16 (0.18-0.16)	303.26 (169.23-478.2)	194.13 (110.34-305.62)	-1.47 (-1.51--1.44)
Low-middle SDI	30-34 years	80.6 (35.72-136.3)	100.44 (43.12-169.06)	0.25 (0.21-0.24)	215.26 (95.39-364.02)	135.89 (58.34-228.74)	-1.49 (-1.52--1.46)
Low-middle SDI	35-39 years	84.7 (38.26-146.92)	106.67 (47.94-181.91)	0.26 (0.25-0.24)	264.41 (119.43-458.63)	160.19 (71.99-273.19)	-1.58 (-1.61--1.55)
Low-middle SDI	40-44 years	73.45 (36.52-123.85)	99.98 (49.14-170.47)	0.36 (0.35-0.38)	283.12 (140.77-477.35)	173.33 (85.19-295.53)	-1.55 (-1.57--1.54)
Low-middle SDI	45-49 years	34.48 (13.22-65.44)	51.71 (21.91-95.08)	0.5 (0.66-0.45)	158.87 (60.88-301.49)	104.6 (44.32-192.32)	-1.3 (-1.31--1.28)
Middle SDI	15-19 years	183.53 (101.67-284.9)	136.39 (80.09-210.52)	-0.26 (-0.21--0.26)	199.05 (110.27-308.99)	155.27 (91.18-239.67)	-0.86 (-0.94--0.78)
Middle SDI	15-49 years	1048.8 (714.79-1439.74)	1005.31 (708.51-1347.56)	-0.04 (-0.01--0.06)	234.6 (159.88-322.04)	162.55 (114.56-217.89)	-1.2 (-1.27--1.14)
Middle SDI	20-24 years	319.85 (175.74-506.7)	241.46 (133.46-382.66)	-0.25 (-0.24--0.24)	362.1 (198.96-573.63)	278.6 (153.99-441.52)	-0.94 (-1.05--0.84)
Middle SDI	25-29 years	173.1 (94.93-280)	150.79 (85.49-239.76)	-0.13 (-0.1--0.14)	231.09 (126.73-373.8)	166.44 (94.36-264.64)	-1.11 (-1.18--1.04)
Middle SDI	30-34 years	107.96 (46.62-179.55)	121.33 (53.17-197.88)	0.12 (0.14-0.1)	179.82 (77.66-299.05)	122.87 (53.84-200.37)	-1.28 (-1.36--1.2)
Middle SDI	35-39 years	117.4 (52.8-200.95)	132.95 (59.43-230.16)	0.13 (0.13-0.15)	211.8 (95.25-362.53)	145.06 (64.85-251.13)	-1.25 (-1.34--1.15)
Middle SDI	40-44 years	99.61 (50.36-170.57)	136.27 (67.49-230.14)	0.37 (0.34-0.35)	235.72 (119.17-403.65)	166.48 (82.45-281.16)	-1.12 (-1.2--1.05)
Middle SDI	45-49 years	47.33 (19.88-86.46)	86.12 (37.01-154.82)	0.82 (0.86-0.79)	139.66 (58.65-255.1)	106.18 (45.63-190.88)	-0.84 (-0.89--0.79)
High-middle SDI	15-19 years	90.82 (50.11-141.29)	56.07 (33.15-84.74)	-0.38 (-0.34--0.4)	191.77 (105.8-298.32)	162.83 (96.28-246.1)	-0.48 (-0.62--0.34)
High-middle SDI	15-49 years	592.67 (412-798.89)	487.2 (353.1-646.3)	-0.18 (-0.14--0.19)	213.38 (148.33-287.62)	159.67 (115.72-211.81)	-0.89 (-0.97--0.81)
High-middle SDI	20-24 years	157.67 (86.23-251.44)	94.64 (52.9-149)	-0.4 (-0.39--0.41)	327.52 (179.11-522.3)	265.88 (148.62-418.58)	-0.72 (-0.82--0.61)
High-middle SDI	25-29 years	100.27 (54.74-162.15)	67.49 (38.56-106.87)	-0.33 (-0.3--0.34)	219.2 (119.66-354.46)	167.44 (95.65-265.12)	-0.81 (-0.89--0.73)
High-middle SDI	30-34 years	72.28 (31.32-119.76)	67.05 (30.35-110.48)	-0.07 (-0.03--0.08)	173.13 (75.02-286.86)	130.22 (58.94-214.57)	-0.91 (-1.01--0.81)
High-middle SDI	35-39 years	77.28 (35.62-134.63)	74.3 (33.84-127.46)	-0.04 (-0.05--0.05)	195.65 (90.18-340.86)	149.95 (68.3-257.24)	-0.88 (-1.01--0.75)
High-middle SDI	40-44 years	64.14 (31.64-111.28)	76.51 (37.94-130.03)	0.19 (0.2-0.17)	208.63 (102.91-361.95)	168.08 (83.36-285.65)	-0.72 (-0.83--0.61)
High-middle SDI	45-49 years	30.21 (12.59-55.66)	51.14 (21.88-90.69)	0.69 (0.74-0.63)	123.2 (51.34-227.02)	106.03 (45.37-188.05)	-0.41 (-0.47--0.34)
High SDI	15-19 years	65.6 (37.85-106.63)	52.73 (31.95-92.06)	-0.2 (-0.16--0.14)	205.86 (118.76-334.58)	181.24 (109.81-316.43)	-0.36 (-0.45--0.28)
High SDI	15-49 years	437.1 (305.77-593.93)	356.81 (260.36-465.6)	-0.18 (-0.15--0.22)	192.8 (134.87-261.98)	146.74 (107.07-191.48)	-1 (-1.07--0.93)
High SDI	20-24 years	91.17 (43.29-155.12)	64.08 (29.43-106.12)	-0.3 (-0.32--0.32)	271.52 (128.93-461.96)	203.27 (93.37-336.64)	-1.17 (-1.26--1.07)
High SDI	25-29 years	71.71 (38.04-118.23)	49.16 (27.22-79.68)	-0.31 (-0.28--0.33)	200.06 (106.12-329.83)	142.26 (78.76-230.55)	-1.31 (-1.41--1.21)
High SDI	30-34 years	61.69 (28.83-101.54)	46.1 (22.36-74.82)	-0.25 (-0.22--0.26)	173.86 (81.25-286.15)	123.16 (59.72-199.89)	-1.32 (-1.42--1.21)
High SDI	35-39 years	61.72 (29.03-103.02)	56.27 (27.87-94.09)	-0.09 (-0.04--0.09)	184.57 (86.82-308.09)	148.36 (73.49-248.05)	-0.81 (-0.85--0.77)
High SDI	40-44 years	57.96 (28.19-102.63)	56.45 (28.54-93.81)	-0.03 (0.01--0.09)	185.62 (90.3-328.7)	153.77 (77.74-255.54)	-0.7 (-0.76--0.63)
High SDI	45-49 years	27.24 (11.61-51.55)	32.02 (13.31-59.33)	0.18 (0.15-0.15)	107.83 (45.96-204.02)	89.16 (37.06-165.24)	-0.71 (-0.78--0.64)

## Sheet: TableS9
Location	age	Num_1990 (thousand)	Num_2021 (thousand)	Percentage change	Rate_1990	Rate_2021	EAPC
Global	15-19 years	75.87 (41.21-129.63)	71.21 (39.58-124.79)	-0.06 (-0.04--0.04)	29.69 (16.12-50.73)	23.45 (13.03-41.1)	-0.74 (-0.79--0.69)
Global	15-49 years	1758.97 (988.45-2760.45)	1939.18 (1123.38-2983.17)	0.1 (0.14-0.08)	131.53 (73.91-206.41)	99.5 (57.64-153.07)	-0.93 (-0.98--0.88)
Global	20-24 years	347.8 (184.59-590.62)	324.26 (173.1-547.07)	-0.07 (-0.06--0.07)	142.46 (75.61-241.92)	110.39 (58.93-186.23)	-0.89 (-0.95--0.82)
Global	25-29 years	394.55 (211.4-649.3)	391.77 (212.57-639.83)	-0.01 (0.01--0.01)	179.26 (96.05-295)	134.63 (73.05-219.88)	-0.95 (-1--0.91)
Global	30-34 years	306.77 (156.97-515.41)	345.81 (179.72-573.4)	0.13 (0.14-0.11)	161.37 (82.57-271.11)	115.68 (60.12-191.82)	-1.06 (-1.1--1.02)
Global	35-39 years	264.67 (136.86-455.69)	302.68 (159.03-517.55)	0.14 (0.16-0.14)	152.59 (78.9-262.71)	108.95 (57.25-186.3)	-1.1 (-1.17--1.04)
Global	40-44 years	216.8 (116.44-371.57)	275.1 (149.5-466.55)	0.27 (0.28-0.26)	154.61 (83.04-264.98)	110.89 (60.26-188.06)	-1.11 (-1.18--1.04)
Global	45-49 years	152.51 (87.83-256.52)	228.35 (130.36-381.58)	0.5 (0.48-0.49)	134.01 (77.18-225.41)	96.91 (55.32-161.93)	-1.06 (-1.12--1)
Low SDI	15-19 years	10.16 (5.6-17.62)	16.95 (9.31-29.4)	0.67 (0.66-0.67)	40.42 (22.28-70.13)	27.49 (15.1-47.68)	-1.22 (-1.28--1.17)
Low SDI	15-49 years	205.19 (116.56-320.01)	330.37 (187.61-515.08)	0.61 (0.61-0.61)	183.72 (104.37-286.53)	120.44 (68.39-187.77)	-1.35 (-1.42--1.27)
Low SDI	20-24 years	45.48 (24.38-76.01)	72.91 (38.27-122.05)	0.6 (0.57-0.61)	209.37 (112.26-349.93)	138.26 (72.58-231.46)	-1.34 (-1.41--1.27)
Low SDI	25-29 years	48.93 (26.23-79.12)	77.05 (40.84-124.35)	0.57 (0.56-0.57)	264.13 (141.6-427.16)	174.91 (92.72-282.3)	-1.34 (-1.42--1.26)
Low SDI	30-34 years	35.35 (17.65-59.29)	57.04 (28.73-95.67)	0.61 (0.63-0.61)	232.38 (116.02-389.81)	153.68 (77.41-257.73)	-1.33 (-1.43--1.24)
Low SDI	35-39 years	28.14 (14.46-47.83)	45.25 (22.47-77.2)	0.61 (0.55-0.61)	218.36 (112.23-371.18)	142 (70.52-242.28)	-1.36 (-1.45--1.28)
Low SDI	40-44 years	21.88 (11.41-36.19)	36.82 (19.07-61.69)	0.68 (0.67-0.7)	220.69 (115.04-364.95)	140.97 (73.01-236.19)	-1.43 (-1.49--1.36)
Low SDI	45-49 years	15.26 (8.77-25.13)	24.35 (14.02-40.15)	0.6 (0.6-0.6)	183.86 (105.66-302.74)	117.27 (67.51-193.35)	-1.46 (-1.52--1.39)
Low-middle SDI	15-19 years	21.52 (11.72-36.84)	21.4 (11.9-37.32)	-0.01 (0.02-0.01)	36.63 (19.95-62.7)	23.67 (13.16-41.28)	-1.41 (-1.44--1.38)
Low-middle SDI	15-49 years	461.92 (264.42-719.39)	536.88 (309.16-838.55)	0.16 (0.17-0.17)	169.25 (96.89-263.59)	106.05 (61.07-165.63)	-1.54 (-1.57--1.5)
Low-middle SDI	20-24 years	99.29 (52.43-170.88)	104.3 (54.07-175.88)	0.05 (0.03-0.03)	190.38 (100.54-327.64)	119.87 (62.14-202.14)	-1.51 (-1.54--1.48)
Low-middle SDI	25-29 years	107.43 (57.94-175.53)	120.84 (65.1-198.64)	0.12 (0.12-0.13)	239.36 (129.09-391.08)	148.74 (80.13-244.49)	-1.57 (-1.6--1.54)
Low-middle SDI	30-34 years	78.99 (39.62-130.41)	94.56 (48.1-161.16)	0.2 (0.21-0.24)	210.96 (105.82-348.27)	127.95 (65.08-218.06)	-1.65 (-1.68--1.61)
Low-middle SDI	35-39 years	63.91 (32.54-108.43)	78.13 (40.16-134.01)	0.22 (0.23-0.24)	199.51 (101.57-338.48)	117.34 (60.31-201.26)	-1.74 (-1.77--1.7)
Low-middle SDI	40-44 years	53 (28.09-88.43)	67.63 (36.26-113.82)	0.28 (0.29-0.29)	204.3 (108.29-340.83)	117.24 (62.87-197.32)	-1.8 (-1.84--1.77)
Low-middle SDI	45-49 years	37.77 (22.24-62.97)	50.02 (28.65-83.21)	0.32 (0.29-0.32)	174.03 (102.47-290.14)	101.17 (57.96-168.32)	-1.75 (-1.78--1.72)
Middle SDI	15-19 years	22.65 (12.15-39.02)	17.07 (9.41-29.65)	-0.25 (-0.23--0.24)	24.56 (13.17-42.32)	19.43 (10.71-33.75)	-0.81 (-0.88--0.73)
Middle SDI	15-49 years	525.94 (294.34-821.49)	566.31 (326.65-870.89)	0.08 (0.11-0.06)	117.64 (65.84-183.75)	91.57 (52.82-140.81)	-0.87 (-0.95--0.79)
Middle SDI	20-24 years	111.25 (58.09-189.43)	85.44 (45.38-146.45)	-0.23 (-0.22--0.23)	125.94 (65.76-214.45)	98.58 (52.36-168.98)	-0.88 (-0.98--0.78)
Middle SDI	25-29 years	121.31 (64.66-200.67)	110.33 (59.63-180.99)	-0.09 (-0.08--0.1)	161.95 (86.32-267.89)	121.77 (65.82-199.77)	-0.95 (-1.02--0.88)
Middle SDI	30-34 years	87.97 (45.29-150.25)	103.04 (53.42-171.72)	0.17 (0.18-0.14)	146.51 (75.44-250.25)	104.34 (54.1-173.89)	-1.09 (-1.16--1.03)
Middle SDI	35-39 years	77.44 (40.14-134.56)	90.58 (48.12-155.26)	0.17 (0.2-0.15)	139.7 (72.42-242.75)	98.83 (52.51-169.41)	-1.15 (-1.24--1.06)
Middle SDI	40-44 years	61.34 (33.23-107.52)	84.01 (45.45-143.45)	0.37 (0.37-0.33)	145.17 (78.63-254.46)	102.64 (55.52-175.26)	-1.17 (-1.26--1.07)
Middle SDI	45-49 years	43.98 (24.97-74.66)	75.84 (42.86-128.89)	0.72 (0.72-0.73)	129.77 (73.69-220.28)	93.5 (52.84-158.9)	-1.08 (-1.15--1.01)
High-middle SDI	15-19 years	11.83 (6.22-20.45)	7.38 (4.01-13.01)	-0.38 (-0.36--0.36)	24.98 (13.13-43.19)	21.43 (11.64-37.78)	-0.38 (-0.53--0.23)
High-middle SDI	15-49 years	320.05 (180.63-503.78)	291.39 (170.84-458.35)	-0.09 (-0.05--0.09)	115.23 (65.03-181.38)	95.5 (55.99-150.21)	-0.55 (-0.66--0.45)
High-middle SDI	20-24 years	56.02 (29.45-97.2)	34.3 (18.22-57.03)	-0.39 (-0.38--0.41)	116.36 (61.18-201.9)	96.36 (51.18-160.22)	-0.62 (-0.73--0.51)
High-middle SDI	25-29 years	69.87 (37.27-116.46)	48.19 (26.15-78.18)	-0.31 (-0.3--0.33)	152.74 (81.48-254.58)	119.55 (64.88-193.95)	-0.67 (-0.75--0.59)
High-middle SDI	30-34 years	59.18 (30.2-101.18)	55.31 (28.93-91.34)	-0.07 (-0.04--0.1)	141.75 (72.34-242.36)	107.41 (56.18-177.39)	-0.77 (-0.87--0.66)
High-middle SDI	35-39 years	53.16 (27.92-91.98)	51.82 (27.4-87.86)	-0.03 (-0.02--0.04)	134.58 (70.7-232.87)	104.57 (55.29-177.32)	-0.82 (-0.95--0.69)
High-middle SDI	40-44 years	41.41 (22.42-72.4)	48.52 (26.33-82.21)	0.17 (0.17-0.14)	134.7 (72.94-235.5)	106.59 (57.85-180.6)	-0.83 (-0.96--0.71)
High-middle SDI	45-49 years	28.58 (16.22-48.64)	45.89 (26.11-75.88)	0.61 (0.61-0.56)	116.59 (66.17-198.4)	95.15 (54.14-157.34)	-0.67 (-0.74--0.59)
High SDI	15-19 years	9.65 (4.83-18.76)	8.36 (4.11-16.95)	-0.13 (-0.15--0.1)	30.27 (15.17-58.86)	28.74 (14.12-58.25)	-0.03 (-0.13-0.07)
High SDI	15-49 years	244.45 (138.47-390.04)	212.67 (126.36-326.73)	-0.13 (-0.09--0.16)	107.83 (61.08-172.05)	87.46 (51.97-134.37)	-0.82 (-0.92--0.72)
High SDI	20-24 years	35.49 (17.55-61.21)	27.06 (14.01-44.58)	-0.24 (-0.2--0.27)	105.68 (52.27-182.3)	85.83 (44.45-141.43)	-0.81 (-0.9--0.72)
High SDI	25-29 years	46.69 (24.14-81.26)	35.04 (18.95-57.59)	-0.25 (-0.21--0.29)	130.24 (67.36-226.7)	101.41 (54.83-166.65)	-0.99 (-1.08--0.91)
High SDI	30-34 years	45.04 (23.18-77.97)	35.59 (18.73-59.36)	-0.21 (-0.19--0.24)	126.92 (65.34-219.72)	95.07 (50.03-158.57)	-1.1 (-1.2--1)
High SDI	35-39 years	41.82 (21.34-72.23)	36.66 (20-58.83)	-0.12 (-0.06--0.19)	125.07 (63.83-216.01)	96.64 (52.72-155.1)	-0.97 (-1.07--0.88)
High SDI	40-44 years	38.99 (20.9-68.82)	37.89 (20.61-63.97)	-0.03 (-0.01--0.07)	124.88 (66.93-220.42)	103.22 (56.13-174.24)	-0.72 (-0.81--0.63)
High SDI	45-49 years	26.78 (15.3-45.08)	32.07 (18.3-53.06)	0.2 (0.2-0.18)	105.98 (60.55-178.43)	89.32 (50.96-147.78)	-0.68 (-0.79--0.57)

[truncated: 1 more sheets: TableS10]
